# Supplementary material for: Pharmaceuticals and personal care products in Canadian municipal wastewater and biosolids: occurrence, fate, and time trends 2010–2013 to 2022
Source: Environ Sci Pollut Res Int. 2025 Feb 3;32(9):5022–39. doi: 10.1007/s11356-025-36007-0 (PMC11868229; doi:10.1007/s11356-025-36007-0)
Supplement: Supplementary file 1 — Supplementary file1 (XLSX 440 KB) [file 11356_2025_36007_MOESM1_ESM.xlsx]

## Sheet: Title page
Supplementary Information 1
Pharmaceuticals and personal care products in Canadian municipal wastewater and biosolids: occurrence, fate, and time trends 2010–2013 to 2022
Sarah B. Gewurtz*, Alexandra S. Auyeung, Steven Teslic, Shirley Anne Smyth
Science and Technology Branch, Environment and Climate Change Canada, Burlington, Ontario L7S 1A1, Canada
*Corresponding author E-mail address: sarah.gewurtz@ec.gc.ca
Table S1.1. WWTP characteristics, sampling dates, and water temperatures.
Table S1.2. PPCPs evaluated in this study, extraction pH condition, LC/ESI-MS/MS ionization mode, and their physical-chemical properties
Table S1.3. Surrogates used to quantify target PPCPs as part of the isotope-dilution quantification process.
Table S1.4. Reporting limits of PPCPs.
Table S1.5. Spike recoveries (%) in spiked reference samples and number that were outside of acceptable range in aqueous samples.
Table S1.6. Spike recoveries (%) in spiked reference samples and number that were outside of acceptable range in solid samples.
Table S1.7. Minimum and maximum recoveries of labeled surrogate standards and number that were outside of acceptable range in aqueous samples.
Table S1.8. Minimum and maximum recoveries of labeled surrogate standards and number that were outside of acceptable range in solid samples.
Table S1.9. Percent (%) difference of duplicates for aqueous samples.
Table S1.10. Percent (%) difference of duplicates for solid samples.
Table S1.11. Levels of PPCPs (ng/L) detected in aqueous laboratory blanks.
Table S1.12. Levels of PPCPs (ng/g dry weight) detected in solid laboratory blanks.
Table S1.13. Levels of PPCPs (ng/L) detected in aqueous equipment blanks.
Table S1.14. Levels of PPCPs (ng/g dry weight) detected in solid equipment blanks.
Table S1.15. PPCP (ng/L) concentration ranges across aqueous equipment blanks and laboratory blanks. The range of detected PPCP concentrations in influent and effluent are also shown.
Table S1.16. PPCP (ng/g dry weight) concentration ranges across solid equipment blanks and laboratory blanks. The range of detected PPCP concentrations in biosolids are also shown.
Table S1.17. Relative standard deviations (%) for triplicate analyses of influent.
Table S1.18. Relative standard deviations (%) for triplicate analyses of effluent.
Table S1.19. Relative standard deviations (%) for triplicate analyses of biosolids
Table S1.20. Concentrations of PPCPs (ng/L) in wastewater influent.
Table S1.21. Concentrations of PPCPs (ng/L) in wastewater effluent.
Table S1.22. Concentrations of PPCPs (ng/g dry weight) in biosolids.
Table S1.23. Experimentally determined log solid liquid distribution coefficients (log Kd).
Table S1.24. Percent (%) removal of PPCPs during wastewater treatment.
Table S1.25. Statistical comparison of PPCP concentrations measured in influent, effluent, and biosolids in 2022 with 2010-13 data.

## Sheet: Table S1.1 WWTPs
Table S1.1 WWTP characteristics, sampling dates, and water temperatures
WWTP type	WWTP code	Sampling year	Sampling month	Sampling days	Influent sampling method	Effluent sampling method	Biosolids sampling method	Average flow on sampling dates (m3/day)	Influent temperature range (°C)	Effluent temperature range (°C)	% Residential inputs	% Industrial-commercial-institutional inputs	Significant industries	Receives landfill leachate?	System hydraulic retention time	Operated to nitrify?	Tertiary filtration	Disinfectiona	Solids retention time (d)	Sludge treatment type
FL	J	2010	4	8,12,13	Grab	Grab	N/A	940	Nav	Nav	100	0	Retirement home, restaurant, car wash	No	6 months	No	No	No	N/A	N/A
FL	J	2010	11	4,5,8	Grab	Grab	N/A	566	18 to 19	7.0 to 9.0	100	0	Retirement home, restaurant, car wash	No	6 months	No	No	No	N/A	N/A
FL	J	2022	4	11,12,13	Grab	Grab	N/A	1660	11	9 to 12	100	0	Retirement home, restaurant, car wash	No	6 months	No	No	No	N/A	N/A
FL	NW	2022	4	11,12,13	Grab	Grab	N/A	1230	9.0 to 10	7.0 to 10	100	0	Beef processing	No	3 months	Yes	Sand Filters	No	N/A	N/A
FL	Y	2012	11	20,21,22	Grab	Grab	N/A	675	12	4 to 7	100	0	None	Nav	6 months	N/A	No	No
FL	Y	2013	4	16,17,18	Grab	Grab	N/A	2770	8 to 8.5	8 to 9	100	0	None	Nav	6 months	N/A	No	No
AL	TB	2011	9	13,14,15	Composite	Grab	N/A	34852.3	19 to 22	21 to 21.5	90	10	Landfill leachate	Yes	20 days	No	No	No	N/A	N/A
AL	TB	2012	1-2	31,1,2	Composite	Grab	N/A	17572.3	13	1	90	10	Landfill leachate	Yes	20 days	No	No	No	N/A	N/A
AL	TB	2012	9	11,12,13	Composite	Grab	N/A	24989.8	21 to 22	21 to 21.5	90	10	Landfill leachate	Yes	20 days	No	No	No	N/A	N/A
AL	TB	2013	8	13,14,15	Composite	Grab	N/A	25848.7	21 to 21.5	22 to 23	90	10	Landfill leachate	Yes	20 days	No	No	No	N/A	N/A
AL	WF	2012	8	14,15,16	Grab	Composite on 14 and 16, Grab on 15	N/A	932	18 to 22	22 to 25	90	10	Hand soap manufacture, retirement home	Nav	4 months	N/A	No	No
AL	WF	2013	1	22,23,24	Composite on 22 and 24, Grab on 23	Grab on 22 and 23, Composite on 24	N/A	1050	7 to 10	0	90	10	Hand soap manufacture, retirement home	Nav	4 months	N/A	No	No
PT	N	2012	8	21,22,23	Grab on 21 and 22, Composite on 23	Composite	Grab	27766.7	21	20 to 21	90	10	Landfill leachate	Yes	Nav	N/A	No	No	Nav	Mesophilic Anaerobic Digestion
PT	N	2013	3	5,6,7	Grab	Grab on 5, Composite on 6 and 7	Grab	31800	9 to 13	11 to 12	90	10	Landfill leachate	Yes	Nav	N/A	No	No	Nav	Mesophilic Anaerobic Digestion
PT	U	2010	9	21,22,23	Composite	Composite	Grab	2040192	17 to 20	19 to 20	70	30	Nav	No	2.5 - 3.0 hours	N/A	No	No	N/A	Dewatering
PT	U	2011	3	1,2,3	Composite	Composite	Grab	2164032	1 to 5.5	2 to 8	70	30	Nav	No	2.5 - 3.0 hours	N/A	No	No	N/A	Dewatering
PT	U	2022	6	14,15,16	Composite on 14 and 15, Grab on 16	Composite	Grab	1.90224e+06	18 to 29	19	70	30	Nav	No	2.5 - 3.0 hours	N/A	No	No	N/A	Dewatering
ST Tricking filter/solids contact	A	2022	8	9,10,11	Grab on 9, Composite on 10 and 11	Composite	Grab	443000	22 to 25	22 to 23	95	5	Landfill, food processing, chemical production, laundries	Yes	7 - 8 hours	No	No	Chlorination/dechlorination (April to October)	2 - 3 days	Thermophilic Anaerobic Digestion
ST Activated Sludge	CB	2022	7	5,6,7	Composite	Composite	Grab	47332.3	18 to 19	19 to 20	Nav	Nav	paper recycling, fibre pulp	No	6 hours	Yes	No	Chlorination/dechlorination year round	12-17 days	Mesophilic Anaerobic Digestion
ST Activated Sludge	GL	2022	9	20,21,22	Composite	Composite	Grab	47111	19 to 22	18 to 21	70	30	food processing, beer, university	Minor	12 to 14 hours	Yes	Sand Filters	Chlorination (year round)/dechlorination	12 days	Mesophilic Anaerobic Digestion
ST Activated Sludge with Anoxic zone	MH	2011	8	23,24,25	Composite	Composite	Grab	42473.7	20 to 22	20 to 24	80	20	Landfill leachate	Yes	20 - 30 hours	Yes	No	Ultraviolet (Seasonal)	7 - 8 days	Mesophilic Anaerobic Digestion
ST Activated Sludge with Anoxic zone	MH	2012	2	14,15,16	Grab on 14, Composite on 15 and 16	Composite	Grab	42338.7	11 to 13	13 to 14	80	20	Landfill leachate	Yes	20 - 30 hours	Yes	No	Ultraviolet (Seasonal)	7 - 8 days	Mesophilic Anaerobic Digestion
ST Activated Sludge with Anoxic zone	MH	2022	5	17,18,19	Grab on 17, Composite on 18 and 19	Composite	Grab	72934	14 to 15	15 to 16	80	20	Landfill leachate	Yes	20 - 30 hours	Yes	No	Ultraviolet (Seasonal)	7 - 8 days	Mesophilic Anaerobic Digestion
ST Membrane bioreactor	OX	2011	8	9,10,11	Composite	Composite	Grab	8782.33	20 to 21	21 to 22	90	10	None	Nav	11 hours	Yes	No	Ultraviolet (Seasonal)	6 – 8	Dewatering
ST Activated Sludge	Q	2010	7	20,21,22	Composite	Composite	Grab	244540	21 to 24	20 to 22	50	50	Nav	No	10 hours	No	No	Chlorination/dechlorination (May to October)	5 days	Mesophilic Anaerobic Digestion
ST Activated Sludge	Q	2011	3	15,16,17	Composite	Composite	Grab	441997	10	10 to 11	50	50	Nav	No	10 hours	No	No	Chlorination/dechlorination (May to October)	5 days	Mesophilic Anaerobic Digestion
ST Activated Sludge	Q	2012	7	10,11,12	Grab on 10, Composite on 11 and 12	Composite	Grab	225003	20 to 24	21 to 24	50	50	Nav	No	10 hours	No	No	Chlorination/dechlorination (May to October)	5 days	Mesophilic Anaerobic Digestion
ST Activated Sludge	Q	2013	7	9,10,11	Composite	Composite	Grab	289177	20 to 21	21	50	50	Nav	No	10 hours	No	No	Chlorination/dechlorination (May to October)	5 days	Mesophilic Anaerobic Digestion
AT Biological Nutrient Removal	E	2010	8	24,25,26	Composite	Composite	Grab	34140	17 to 19	19 to 21	80	20	Fruit, wine	No	Nav	Yes	Cloth Disc	Ultraviolet	Nav	Dewatering
AT Biological Nutrient Removal	E	2011	1	18,19,20	Composite	Composite	Grab	33580	11 to 14	13	80	20	Fruit, wine	No	Nav	Yes	Cloth Disc	Ultraviolet	Nav	Dewatering
AT Biological Nutrient Removal	E	2012	7	24,25,26	Composite	Composite	Grab	40166.7	20 to 22	19 to 20.5	80	20	Fruit, wine	No	Nav	Yes	Cloth Disc	Ultraviolet	Nav	Dewatering
AT Biological Nutrient Removal	E	2013	2	19,20,21	Composite	Composite	Grab	33853.3	13	11 to 14	80	20	Fruit, wine	No	Nav	Yes	Cloth Disc	Ultraviolet	Nav	Dewatering
Notes:
N/A = not applicable; Nav = not available
FL = facultative lagoon
AL = aerated lagoon
PT = primary physico/chemical treatment
ST = secondary aerobic biological treatment
AT = advance nutrient removal (aerobic, anoxic, and anaerobic treatment)
aFor treatment plants that use chlorine as a disinfectant, effluent samples were collected upstream of chlorination

## Sheet: Table SI.2 PPCPs
Table S1.2 PPCPs evaluated in this study, extraction pH condition, LC/ESI-MS/MS ionization mode, and their physical-chemical properties
Compound	CAS Registry Number	Family	Others - more information	Extraction pH condition	LC/ESI-MS/MS ionization mode	Molecular weight	Log Dowa,b - pH 6	Log Dowa,b - pH 7	Log Dowa,b - pH 8	Log Dowa,b - pH 9	Log Kowa,c	Doca,b - pH 6	Doca,b - pH 7	Doca,b - pH 8	Doca,b - pH 9	Koca,c	pKaa	Comment
2-Hydroxy-ibuprofen	51146-55-5	Analgesic/anti-inflammatories		Acidic	Negative	222.28	0.1	-0.87	-1.67	-2.01	NA	5.14	1	1	1	NA	4.44±0.10 (Most Acidic Temp: 25 °C)
Acetaminophen	103-90-2	Analgesic/anti-inflammatories		Acidic	Positive	151.16	0.48	0.47	0.47	0.42	NA	43.2	43.1	42.7	38.3	NA	9.86±0.13 (Most Acidic Temp: 25 °C)
Betamethasone	378-44-9	Analgesic/anti-inflammatories		Acidic	Positive	392.46	2.03	2.03	2.03	2.03	NA	304	304	304	304	NA	12.13±0.70 (Most Acidic Temp: 25 °C)
Codeine	76-57-3	Analgesic/anti-inflammatories		Basic	Positive	299.36	-0.83	0.1	0.93	1.32	1.394	1	6.88	46.9	115	NA	13.40±0.20 (Most Acidic Temp: 25 °C)
Fluocinonide	356-12-7	Analgesic/anti-inflammatories		Acidic	Positive	494.53	2.51	2.51	2.51	2.51	2.509	552	552	552	552	NA	12.77±0.70 (Most Acidic Temp: 25 °C)
Hydrocodone	125-29-1	Analgesic/anti-inflammatories		Basic	Positive	299.36	0.15	1.05	1.94	2.44	2.567	2.26	17.9	138	447	NA	8.52±0.20 (Most Basic Temp: 25 °C)
Ibuprofen	15687-27-1	Analgesic/anti-inflammatories		Acidic	Negative	206.28	1.91	0.94	0.14	-0.19	3.502	48.4	5.26	1	1	NA	4.41±0.10 (Most Acidic Temp: 25 °C)
Methylprednisolone	83-43-2	Analgesic/anti-inflammatories		Acidic	Positive	374.47	2.17	2.17	2.17	2.17	2.17	361	361	361	361	NA	12.46±0.70 (Most Acidic Temp: 25 °C)
Naproxen	22204-53-1	Analgesic/anti-inflammatories		Acidic	Negative	230.26	1.69	0.73	-0.18	-0.73	2.876	57.3	6.23	1	1	NA	4.84±0.30 (Most Acidic Temp: 25 °C)
Oxycodone	76-42-6	Analgesic/anti-inflammatories		Basic	Positive	315.36	-0.08	0.83	1.42	1.57	1.588	3.71	30.3	118	166	NA	13.13±0.20 (Most Acidic Temp: 25 °C)
Prednisolone	50-24-8	Analgesic/anti-inflammatories		Acidic	Positive	360.44	1.63	1.63	1.63	1.63	1.635	185	185	185	185	NA	12.46±0.70 (Most Acidic Temp: 25 °C)
4-Epianhydrochlortetracycline	158018-53-2	Antibiotic		Acidic	Positive	460.87	-1.68	-1.79	-1.85	-2.16	NA	1	1	1	1	NA	4.46±0.70 (Most Acidic Temp: 25 °C)	Properties listed under CAS #: 81163-11-3
4-Epianhydrotetracycline	4465-65-0	Antibiotic		Acidic	Positive	426.42	-1.65	-1.84	-1.9	-2.14	NA	1	1	1	1	NA	4.50±1.00 (Most Acidic Temp: 25 °C)	Properties listed under CAS #: 7518-17-4
4-Epichlortetracycline	14297-93-9	Antibiotic		Acidic	Positive	478.88	-1.22	-1.43	-2.05	-2.78	NA	1	1	1	1	NA	4.50±1.00 (Most Acidic Temp: 25 °C)
4-Epioxytetracycline	14206-58-7	Antibiotic		Acidic	Positive	460.43	-2.06	-2.25	-2.25	-3.52	NA	1	1	1	1	NA	4.50±1.00 (Most Acidic Temp: 25 °C)
4-Epitetracycline	23313-80-6	Antibiotic		Acidic	Positive	444.44	-1.91	-2.06	-2.59	-3.29	NA	1	1	1	1	NA	4.50±1.00 (Most Acidic Temp: 25 °C)	Properties listed under CAS #: 79-85-6
Anhydrochlortetracycline	4497-08-9	Antibiotic		Acidic	Positive	460.87	-1.68	-1.79	-1.85	-2.16	NA	1	1	1	1	NA	4.46±0.70 (Most Acidic Temp: 25 °C)
Anhydrotetracycline	4496-85-9	Antibiotic		Acidic	Positive	412.39	-1.55	-1.66	-1.71	-1.96	NA	1	1	1	1	NA	4.43±0.70 (Most Acidic Temp: 25 °C)
Azithromycin	83905-01-5	Antibiotic		Acidic	Positive	748.99	-1.37	-0.06	1.59	2.4	NA	1	1.39	61.1	399	NA	13.28±0.70 (Most Acidic Temp: 25 °C)
Carbadox	6804-07-5	Antibiotic		Acidic	Positive	262.22	-1.41	-1.41	-1.41	-1.43	-1.41	4.08	4.08	4.06	3.87	NA	10.51±0.46 (Most Acidic Temp: 25 °C)
Cefotaxime	63527-52-6	Antibiotic		Acidic	Positive	455.47	-3.74	-4.18	-4.39	-4.84	NA	1	1	1	1	NA	2.66±0.50 (Most Acidic Temp: 25 °C)
Chlortetracycline	57-62-5	Antibiotic		Acidic	Positive	478.88	-1.22	-1.43	-2.05	-2.78	NA	1	1	1	1	NA	4.50±1.00 (Most Acidic Temp: 25 °C)
Ciprofloxacin	85721-33-1	Antibiotic		Acidic	Positive	331.34	-0.75	-0.33	-0.35	-0.84	1.625	1	1	1	1	NA	6.43±0.41 (Most Acidic Temp: 25 °C)
Clarithromycin	81103-11-9	Antibiotic		Acidic	Positive	747.95	0.78	1.71	2.47	2.76	2.805	7.5	64.4	372	717	NA	13.08±0.70 (Most Basic Temp: 25 °C)
Clinafloxacin	105956-97-6	Antibiotic		Acidic	Positive	365.79	0.04	0.45	0.46	0.01	2.449	2.02	5.19	5.2	1.87	NA	6.39±0.50 (Most Acidic Temp: 25 °C)
Cloxacillin	61-72-3	Antibiotic		Acidic	Positive	435.88	-0.57	-0.87	-0.92	-0.92	2.826	1	1	1	1	NA	2.44±0.50 (Most Acidic Temp: 25 °C)
Demeclocycline	127-33-3	Antibiotic		Acidic	Positive	464.85	-1.6	-1.81	-2.43	-3.16	0.942	1	1	1	1	NA	4.50 (Most Acidic Temp: 25 °C)
Doxycycline	564-25-0	Antibiotic		Acidic	Positive	444.44	-0.75	-0.92	-1.47	-2.17	1.777	1	1	1	1	NA	4.50±1.00 (Most Acidic Temp: 25 °C)
Enrofloxacin	93106-60-6	Antibiotic		Acidic	Positive	359.4	0.84	1.18	0.72	-0.16	2.306	14.5	31.9	11.2	1.46	NA	6.43±0.41 (Most Acidic Temp: 25 °C)
Erythromycin-H2O	114-07-8	Antibiotic		Acidic	Positive	733.93	-0.12	0.81	1.58	1.86	1.909	2.44	21	121	233	NA	13.09±0.70 (Most Acidic Temp: 25 °C)
Flumequine	42835-25-6	Antibiotic		Acidic	Positive	261.25	-0.05	-1	-1.94	-2.63	0.882	8.37	1	1	1	NA	5.70±0.40 (Most Acidic Temp: 25 °C)
Isochlortetracycline	514-53-4	Antibiotic		Acidic	Positive	478.88	0.17	-0.32	-1.06	-1.6	2.068	3.98	1.29	1	1	NA	4.50±1.00 (Most Acidic Temp: 25 °C)
Lincomycin	154-21-2	Antibiotic		Acidic	Positive	406.54	-1.64	-0.73	0.14	0.61	0.717	1	2.09	15.6	45.8	NA	12.91±0.70 (Most Acidic Temp: 25 °C)
Lomefloxacin	98079-51-7	Antibiotic		Acidic	Positive	351.35	0	0.06	-0.07	-0.58	2.459	1.79	2.08	1.55	1	NA	-0.25±0.20 (Most Acidic Temp: 25 °C)
Metronidazole	443-48-1	Antibiotic		Acidic	Positive	171.15	-0.14	-0.14	-0.14	-0.14	20.1	20.1	20.1	20.1	20.1	NA	14.44±0.10 (Most Acidic Temp: 25 °C)
Minocycline	10118-90-8	Antibiotic		Acidic	Positive	457.48	-0.44	-0.51	-0.99	-1.66	2.124	1	1	1	1	NA	4.50±1.00 (Most Acidic Temp: 25 °C)
Moxifloxacin	151096-09-2	Antibiotic		Acidic	Positive	401.43	0.04	0.28	0.33	0.3	2.825	1.34	2.34	2.6	2.47	NA	6.43±0.50 (Most Acidic Temp: 25 °C)
Norfloxacin	70458-96-7	Antibiotic		Acidic	Positive	319.33	-0.74	-0.65	-0.75	-1.22	1.744	1	1	1	1	NA	0.16±0.20 (Most Acidic Temp: 25 °C)
Ofloxacin	82419-36-1	Antibiotic		Acidic	Positive	361.37	-0.07	-0.2	-0.82	-1.55	1.855	2.91	2.15	1	1	NA	5.19±0.40 (Most Acidic Temp: 25 °C)
Ormetoprim	6981-18-6	Antibiotic		Acidic	Positive	274.32	0.23	1	1.31	1.36	1.362	9.59	56.6	116	130	NA	7.11±0.10 (Most Basic Temp: 25 °C)
Oxacillin	66-79-5	Antibiotic		Acidic	Positive	401.44	-0.85	-1.15	-1.2	-1.2	2.547	1	1	1	1	NA	2.44±0.50 (Most Acidic Temp: 25 °C)
Oxolinic Acid	14698-29-4	Antibiotic		Acidic	Positive	261.23	-0.72	-1.48	-2.44	-3.36	-0.382	6.84	1.18	1	1	NA	5.94±0.20 (Most Acidic Temp: 25 °C)
Oxytetracycline	79-57-2	Antibiotic		Acidic	Positive	460.43	-2.06	-2.25	-2.82	-3.52	0.479	1	1	1	1	NA	4.50±1.00 (Most Acidic Temp: 25 °C)
Penicillin G	61-33-6	Antibiotic		Acidic	Positive	334.39	-1.42	-1.77	-1.83	-1.83	1.918	1	1	1	1	NA	2.45±0.50 (Most Acidic Temp: 25 °C)
Penicillin V	87-08-1	Antibiotic		Acidic	Positive	350.39	-1.4	-1.75	-1.81	-1.81	1.937	1	1	1	1	NA	2.44±0.50 (Most Acidic Temp: 25 °C)
Roxithromycin	80214-83-1	Antibiotic		Acidic	Positive	837.05	0.81	1.75	2.51	2.79	2.842	7.87	67.5	389	751	NA	13.00±0.70 (Most Acidic Temp: 25 °C)
Sarafloxacin	98105-99-8	Antibiotic		Acidic	Positive	385.36	-1.71	-1.39	-1.44	-1.93	-1.93	1.02	1	1	1	NA	6.17±0.41 (Most Acidic Temp: 25 °C)
Sulfachloropyridazine	80-32-0	Antibiotic		Acidic	Positive	284.72	-0.49	-1.12	-1.3	-1.32	0.677	3.79	1	1	1	NA	5.90±0.30 (Most Acidic Temp: 25 °C)
Sulfadiazine	68-35-9	Antibiotic		Acidic	Positive	250.28	-0.19	-0.68	-1.46	-1.95	-0.074	16.6	5.43	1	1	NA	6.81±0.10 (Most Acidic Temp: 25 °C)
Sulfadimethoxine	122-11-2	Antibiotic		Acidic	Positive	310.33	-0.69	-1.16	-1.26	-1.27	0.729	2.24	1	1	1	NA	6.21±0.50 (Most Acidic Temp: 25 °C)
Sulfamerazine	127-79-7	Antibiotic		Acidic	Positive	264.31	0.07	-0.18	-0.88	-1.59	0.107	24.8	13.9	2.79	1	NA	7.35±0.10 (Most Acidic Temp: 25 °C)
Sulfamethazine	57-68-1	Antibiotic		Acidic	Positive	278.33	0.28	0.15	-0.37	-1.16	0.296	33	24.8	7.36	1.21	NA	7.89±0.10 (Most Acidic Temp: 25 °C)
Sulfamethizole	144-82-1	Antibiotic		Acidic	Positive	270.33	-0.13	-0.92	-1.37	-1.47	0.52	10.3	1.68	1	1	NA	5.51±0.50 (Most Acidic Temp: 25 °C)
Sulfamethoxazole	723-46-6	Antibiotic		Acidic	Positive	253.28	0.43	-0.22	-0.96	-1.28	0.659	32.1	7.22	1.3	1	NA	5.81±0.50 (Most Acidic Temp: 25 °C)
Sulfanilamide	63-74-1	Antibiotic		Acidic	Positive	172.21	-0.67	-0.67	-0.67	-0.69	-0.667	10.3	10.3	10.3	9.91	NA	10.10±0.10 (Most Acidic Temp: 25 °C)
Sulfathiazole	72-14-0	Antibiotic		Acidic	Positive	255.32	0.03	-0.15	-0.76	-1.52	0.05	24	16.1	3.94	1	NA	7.24±0.10 (Most Acidic Temp: 25 °C)
Tetracycline	60-54-8	Antibiotic		Acidic	Positive	444.44	-1.91	-2.06	-2.59	-3.29	0.617	1.02	1	1	1	NA	4.50±1.00 (Most Acidic Temp: 25 °C)
Trimethoprim	738-70-5	Antibiotic		Acidic	Positive	290.32	-0.48	0.27	0.55	0.59	0.594	4.24	23.7	45.1	49.6	NA	7.04±0.10 (Most Basic Temp: 25 °C)
Tylosin	1401-69-0	Antibiotic		Acidic	Positive	916.1	-0.68	0.15	0.55	0.62	0.628	2.55	17.5	43.7	51.3	NA	13.06±0.70 (Most Acidic Temp: 25 °C)
Glipizide	29094-61-9	Antidiabetic drugs		Acidic	Negative	445.54	0.94	0.22	-0.07	-0.12	1.879	29	5.43	2.8	2.54	NA	5.08±0.10 (Most Acidic Temp: 25 °C)
Glyburide	10238-21-8	Antidiabetic drugs		Acidic	Negative	494.01	1.76	1.22	1.09	1.08	3.076	54.1	15.7	11.7	11.3	NA	5.11±0.10 (Most Acidic Temp: 25 °C)
Metformin	657-24-9	Antidiabetic drugs		Basic	Positive	129.16	-3.25	-3.25	-3.2	-2.87	-1.254	1	1	1	1	NA	12.27±0.10 (Most Basic Temp: 25 °C)
Diphenhydramine	58-73-1	Antihistamine		Acidic	Positive	255.36	0.4	1.25	2.17	2.8	2.997	2.58	18.3	152	647	NA	8.76±0.28 (Most Basic Temp: 25 °C)
Promethazine	60-87-7	Antihistamine		Acidic	Positive	284.42	2.21	3.03	3.96	4.64	4.887	22.9	150	1270	6180	NA	8.98±0.50 (Most Basic Temp: 25 °C)
Amlodipine	88150-42-9	Antihypertensive		Acidic	Positive	408.88	0.32	1.12	2.05	2.75	NA	2.09	13.4	114	571	NA	8.97±0.10 (Most Basic Temp: 25 °C)
Atenolol	29122-68-7	Antihypertensive		Basic	Positive	266.34	-2.63	-2.09	-1.2	-0.31	NA	1	1	1.06	8.25	NA	13.88±0.20 (Most Acidic Temp: 25 °C)
Clonidine	4205-90-7	Antihypertensive		Basic	Positive	230.09	0.61	1.28	2.01	2.31	2.362	8.17	38	206	408	NA	8.10±0.50 (Most Basic Temp: 25 °C)
Dehydronifedipine	67035-22-7	Antihypertensive		Acidic	Positive	344.32	1.39	1.39	1.39	1.39	1.395	137	137	137	137	NA	1.55±0.29 (Most Basic Temp: 25 °C)
Desmethyldiltiazem		Antihypertensive		Acidic	Positive	400.49	1.01	1.7	2.63	3.45	3.866	4.24	20.8	176	1150	NA	9.69±0.10 (Most Basic Temp: 25 °C)	Assumed analyte is N-Desmethyldiltiazem, CAS: 86408-45-9
Diltiazem	42399-41-7	Antihypertensive		Acidic	Positive	414.52	2.13	2.98	3.9	4.53	4.727	22.5	159	1320	5640	NA	8.94±0.28 (Most Basic Temp: 25 °C)
Enalapril	75847-73-3	Antihypertensive		Basic	Positive	376.45	0.6	-0.14	-0.45	-0.5	3.247	3.12	1	1	1	NA	3.15±0.20 (Most Acidic Temp: 25 °C)
Furosemide	54-31-9	Antihypertensive		Acidic	Negative	330.75	-0.46	-0.79	-0.84	-0.88	2.304	1	1	1	1	NA	3.04±0.36 (Most Acidic Temp: 25 °C)
Hydrochlorothiazide	58-93-5	Antihypertensive		Acidic	Negative	297.74	-0.02	-0.03	-0.08	-0.44	-0.021	23.2	22.9	20.3	8.93	NA	8.95±0.20 (Most Acidic Temp: 25 °C)
Metoprolol	51384-51-1	Antihypertensive		Acidic	Positive	267.36	-1.33	-0.81	0.09	0.98	1.632	1	1	5.25	41	NA	13.89±0.20 (Most Acidic Temp: 25 °C)
Norverapamil	67018-85-3	Antihypertensive		Acidic	Positive	440.58	0.65	1.05	1.89	2.81	2.9	2.24	5.65	39.1	328	NA	9.79±0.19 (Most Basic Temp: 25 °C)
Propranolol	525-66-6	Antihypertensive		Acidic	Positive	259.34	-0.07	0.45	1.34	1.34	6.477	1	3.19	24.9	195	NA	13.84±0.20 (Most Acidic Temp: 25 °C)
Triamterene	396-01-0	Antihypertensive		Basic	Positive	253.26	0.52	1.03	1.15	1.16	4.022	23.3	76.1	98.8	102	NA	6.28±0.10 (Most Basic Temp: 25 °C)
Valsartan	137862-53-4	Antihypertensive		Acidic	Positive	435.52	-0.21	-0.68	-0.72	-0.73	4.024	1.02	1	1	1	NA	3.56±0.10 (Most Acidic Temp: 25 °C)
Verapamil	52-53-9	Antihypertensive		Acidic	Positive	454.6	1.29	2.08	3.01	3.74	3.665	6.86	41.9	359	1910	NA	8.97±0.50 (Most Basic Temp: 25 °C)
Clotrimazole	23593-75-1	Antimicrobial		Acidic	Positive	344.84	4.56	4.87	4.92	4.92	4.923	4890	10000	11200	11300	NA	6.12±0.32 (Most Basic Temp: 25 °C)
Miconazole	22916-47-8	Antimicrobial		Acidic	Positive	416.13	4.24	4.81	4.95	4.97	4.972	2260	8390	11600	12000	NA	6.64±0.12 (Most Basic Temp: 25 °C)
Thiabendazole	148-79-8	Antimicrobial		Acidic	Positive	201.25	2.47	2.47	2.47	2.47	2.47	522	525	525	522	NA	10.53±0.10 (Most Acidic Temp: 25 °C)
Triclocarban	101-20-2	Antimicrobial		Acidic	Negative	315.58	6.07	6.07	6.07	6.07	6.073	48000	48000	47900	47300	NA	12.77±0.70 (Most Acidic Temp: 25 °C)
Triclosan	3380-34-5	Antimicrobial		Acidic	Negative	289.54	5.34	5.28	4.93	4.12	5.343	18900	16600	7450	1160	NA	7.80±0.35 (Most Acidic Temp: 25 °C)
Amsacrine	51264-14-3	Cancer		Acidic	Positive	393.46	2.8	3.2	3.11	2.5	NA	459	1160	929	230	NA	8.55±0.10 (Most Acidic Temp: 25 °C)
Busulfan	55-98-1	Cancer		Acidic	Positive	246.3	NA	NA	NA	NA	-0.56	NA	NA	NA	NA	11.8	NA	non-ionic
Cyclophosphamide	50-18-0	Cancer		Acidic	Positive	261.09	0.73	0.73	0.73	0.73	0.727	59.2	59.2	59.2	59.2	NA	2.84±0.20 (Most Basic Temp: 25 °C)
Daunorubicin	20830-81-3	Cancer		Acidic	Positive	527.52	-1.97	-1.3	-1.15	-1.93	0.536	1	1	1	1	NA	7.39±0.60 (Most Acidic Temp: 25 °C)
Doxorubicin	23214-92-8	Cancer		Acidic	Positive	543.52	-2.26	-1.61	-1.48	-2.28	0.239	1	1	1	1	NA	7.35±0.60 (Most Acidic Temp: 25 °C)
Etoposide	33419-42-0	Cancer		Acidic	Positive	588.56	0.28	0.27	0.27	0.23	0.275	33.6	33.6	33.2	30.2	NA	9.94±0.40 (Most Acidic Temp: 25 °C)
Melphalan	148-82-3	Cancer		Acidic	Positive	305.2	-1.97	-1.97	-1.98	-2.08	0.536	1	1	1	1	NA	2.12±0.10 (Most Acidic Temp: 25 °C)
Tamoxifen	10540-29-1	Cancer		Acidic	Positive	371.52	2.58	3.45	4.36	4.96	5.133	41.8	41.8	2510	9920	NA	8.69±0.28 (Most Basic Temp: 25 °C)
Drospirenone	67392-87-4	Contraceptive		Acidic	Positive	366.49	NA	NA	NA	NA	3.385	NA	NA	NA	NA	1650	NA	non-ionic
Medroxyprogesterone Acetate	71-58-9	Contraceptive		Acidic	Positive	386.53	NA	NA	NA	NA	4.174	NA	NA	NA		4440	NA	non-ionic
Azathioprine	446-86-6	immunosuppressant		Acidic	Positive	277.26	-2.43	-1.65	-1.17	1.07	NA	1	1.63	4.9	6.18	NA	7.47±0.20 (Most Basic Temp: 25 °C)
Hydrocortisone	50-23-7	immunosuppressant		Acidic	Positive	362.46	1.76	1.76	1.76	1.76	1.762	216	216	216	216	NA	12.47±0.70 Most Acidic Temp: 25 °C)
Prednisone	53-03-2	immunosuppressant		Acidic	Positive	358.43	1.57	1.57	1.57	1.57	1.566	169	169	169	169	NA	12.36±0.60 (Most Acidic Temp: 25 °C)
Atorvastatin	134523-00-5	Lipid regulator		Basic	Positive	558.64	2.03	1.08	0.37	0.13	NA	45	5.03	1	1	NA	4.29±0.10 (Most Acidic Temp: 25 °C)
Gemfibrozil	25812-30-0	Lipid regulator		Acidic	Negative	250.33	3.03	2.07	1.18	0.67	4.302	282	30.4	3.89	1.22	NA	4.75±0.45 (Most Acidic Temp: 25 °C)
Rosuvastatin	287714-41-4	Lipid regulator		Acidic	Positive	481.54	-0.96	-1.91	-2.61	-2.83	0.892	1.02	1	1	1	NA	4.25±0.10 (Most Acidic Temp: 25 °C)
Simvastatin	79902-63-9	Lipid regulator		Acidic	Positive	418.57	4.72	4.72	4.72	4.72	4.723	8840	8840	8840	8840	NA	13.49±0.40 (Most Acidic Temp: 25 °C)
10-hydroxy-amitriptyline	1159-82-6	Psychiatric		Acidic	Positive	293.4	-0.25	0.35	1.27	2.13	NA	1	3.28	27	196	NA	13.90±0.20 (Most Acidic Temp: 25 °C)
Alprazolam	28981-97-7	Psychiatric		Acidic	Positive	308.77	1.92	1.92	1.92	1.92	NA	262	263	263	263	NA	2.37±0.40 (Most Basic Temp: 25 °C)
Amitriptyline	50-48-6	Psychiatric		Acidic	Positive	277.4	1.57	2.28	3.21	4.01	NA	8.7	44	376	2380	NA	9.18±0.28 (Most Basic Temp: 25 °C)
Carbamazepine	298-46-4	Psychiatric		Acidic	Positive	236.27	1.89	1.89	1.89	1.89	1.89	256	256	256	256	NA	13.94±0.20 (Most Acidic Temp: 25 °C)
Citalopram	59729-33-8	Psychiatric		Acidic	Positive	324.39	0.5	1.02	1.91	2.8	3.475	1.97	6.47	50.2	396	NA	9.57±0.28 (Most Basic Temp: 25 °C)
Diazepam	439-14-5	Psychiatric		Acidic	Positive	284.74	2.8	2.8	2.8	2.8	2.801	793	795	795	795	NA	3.40±0.10 (Most Basic Temp: 25 °C)
Fluoxetine	54910-89-3	Psychiatric		Acidic	Positive	309.33	0.88	1.15	1.91	2.84	3.93	2.89	5.49	31.3	268	NA	10.05±0.10 (Most Basic Temp: 25 °C)
Meprobamate	57-53-4	Psychiatric		Acidic	Positive	218.25	0.7	0.7	0.7	0.7	0.7	57.3	57.3	57.3	57.3	NA	13.09±0.50 (Most Acidic Temp: 25 °C)
Norfluoxetine	126924-38-7	Psychiatric		Acidic	Positive	295.3	0.99	1.75	2.68	3.44	3.763	4.47	25.5	219	1250	NA	9.05±0.13 (Most Basic Temp: 25 °C)
Oxazepam	604-75-1	Psychiatric		Acidic	Positive	286.71	2.22	2.22	2.22	2.21	2.216	382	382	382	379	NA	10.94±0.70 (Most Acidic Temp: 25 °C)
Paroxetine	61869-08-7	Psychiatric		Acidic	Positive	329.37	0.7	1.16	2.03	2.94	3.701	2.46	7.05	7.05	425	NA	9.68±0.10 (Most Basic Temp: 25 °C)
Sertraline	79617-96-2	Psychiatric		Acidic	Positive	306.23	2.13	2.7	3.6	3.6	5.079	15.6	57.3	461	3490	NA	9.47±0.40 (Most Basic Temp: 25 °C)
Venlafaxine	93413-69-5	Psychiatric		Acidic	Positive	277.4	-0.34	0.39	1.32	2.11	2.475	1	4.32	37	226	NA	14.84±0.20 (Most Acidic Temp: 25 °C)
1,7-Dimethylxanthine	611-59-6	Psychoactive stimulant		Acidic	Positive	180.16	-0.94	-0.95	-1.06	-1.55	NA	7.3	7.1	5.58	1.82	NA	8.50±0.50 (Most Acidic), 0.21±0.70 (Most Basic)
Caffeine	58-08-2	Psychoactive stimulant		Acidic	Positive	194.19	-0.63	-0.63	-0.63	-0.63	-0.63	10.9	10.9	10.9	10.9	10.9	0.52±0.70 (Most Basic Temp: 25 °C)
Cotinine	486-56-6	Psychoactive stimulant		Basic	Positive	176.22	0.05	0.07	0.07	0.07	0.075	24.9	26	26.2	26.2	NA	4.72±0.12 (Most Basic Temp: 25 °C)
Albuterol	18559-94-9	Respiratory		Basic	Positive	239.31	-2.28	-1.77	-0.89	-0.03	NA	1	1	1.49	10.6	NA	9.99±0.31 (Most Acidic Temp: 25 °C)
Fluticasone propionate	80474-14-2	Respiratory		Acidic	Positive	500.57	3.06	3.06	3.06	3.06	3.055	1090	1090	1090	1090	NA	12.53±0.70 (Most Acidic Temp: 25 °C)
Theophylline	58-55-9	Respiratory		Acidic	Positive	180.16	-0.28	-0.28	-0.37	-0.81	-0.276	16.8	16.5	13.5	4.92	NA	8.60±0.50 (Most Acidic Temp: 25 °C)
Benztropine	86-13-5	Other	Anticholinergic	Acidic	Positive	307.43	0.94	1.06	1.59	2.48	NA	3.04	3.99	13.5	106	NA	10.54±0.40 (Most Basic Temp: 25 °C)
Warfarin	81-81-2	Other	Anticoagulant	Acidic	Negative	308.33	1.62	0.67	-0.07	-0.33	3.129	37.2	4.16	1	1	NA	4.50±1.00 (Most Acidic Temp: 25 °C)
Zidovudine	30516-87-1	Other	antiretroviral (AIDS)	Acidic	Positive	267.24					-0.1						9.96 (Most Acidic Temp: 25 °C)	Data from Drugbank online (https://go.drugbank.com/drugs/DB00495); predicted properties not available on SciFindern
Propoxyphene	469-62-5	Other	anti-tussive, local anesthetic	Acidic	Positive	339.47	1.25	1.95	2.88	3.69	4.097	5.77	28.8	245	245	NA	9.19±0.28 (Most Basic Temp: 25 °C)
Colchicine	64-86-8	Other	Gout	Acidic	Positive	399.44	1.07	1.07	1.07	1.07	1.066	90.6	90.6	90.6	90.6	NA	14.75±0.40 (Most Acidic Temp: 25 °C)
Cimetidine	51481-61-9	Other	Hearburn	Basic	Positive	252.34	-1.43	-0.59	-0.16	-0.08	-0.065	1	6.52	17.7	21.5	NA	14.13±0.10 (Most Acidic Temp: 25 °C)
Digoxin	20830-75-5	Other	Heart Conditions	Acidic	Positive	780.94	1.29	1.29	1.29	1.29	1.289	120	120	120	120	NA	13.50±0.70 (Most Acidic Temp: 25 °C)
Trenbolone	10161-33-8	Other	increase growth and appetite	Acidic	Positive	270.37	3.17	3.17	3.17	3.17	3.169	1260	1260	1260	1260	NA	14.73±0.40 (Most Acidic Temp: 25 °C)
Trenbolone acetate	10161-34-9	Other	increase growth and appetite	Acidic	Positive	312.4	NA	NA	NA	NA	4.019	NA	NA	NA	NA	3660	NA	non-ionic
DEET	134-62-3	Other	Insect repellent	Acidic	Positive	191.27	2.42	2.42	2.42	2.42	2.419	493	493	493	493	NA	-1.37±0.70 (Most Basic Temp: 25 °C)
Norgestimate	35189-28-7	Other	menopause treatment	Acidic	Positive	369.5	5.13	5.13	5.13	5.13	5.13	14700	14700	14700	14700	NA	12.21±0.60 (Most Acidic Temp: 25 °C)
Ranitidine	66357-35-5	Other	peptic ulcers, gastroesophageal reflux	Basic	Positive	314.41	-2.36	-1.44	-0.58	-0.16	-0.068	1	1	6.69	17.8	NA	8.35±0.28 (Most Basic Temp: 25 °C)
Digoxigenin	1672-46-4	Other	Steroid	Acidic	Positive	390.51	1.26	1.26	1.26	1.26	1.257	115	115	115	115	NA	14.44±0.70 (Most Acidic Temp: 25 °C)
Diatrizoic acid	117-96-4	Other	x-rays	Acidic	Positive	613.91	-2.65	-2.66	-2.66	-2.66	0.492	1	1	1	1	NA	0.92±0.10 (Most Acidic Temp: 25 °C)
Iopamidol	60166-93-0	Other	x-rays	Acidic	Positive	777.09	-2.54	-2.54	-2.54	-2.55	-2.545	1	1	1	1	NA	10.87±0.46 (Most Acidic Temp: 25 °C)
Notes:
aValues were obtained from the Chemical Abstracts Service SciFindern (https://scifinder-n.cas.org/). The values were calculated using the Advanced Chemistry Development (ACD/Labs) Software V11.02 (© 1994-2021 ACD/Labs) for a temperature of 25 °C.
blog Dow and Doc, the logarithms of the pH-dependent partition coefficient between octanol and water and organic carbon and water, respectively.
clog Kow and Koc, the logarithms of the partition coefficient between octanol and water and organic carbon and water, respectively, for nonionic substances.

## Sheet: Table S1.3 Surrogates
Table S1.3 Surrogates used to quantify target PPCPs as part of the isotope-dilution quantification process
PPCP	Category	Others - specific info	Surrogate used to quantify analyte
			2010-2013	2022
2-Hydroxy-ibuprofen	Analgesic/anti-inflammatories		13C3-Ibuprofen	d6-2-hydroxy-Ibuprofen
Acetaminophen	Analgesic/anti-inflammatories		13C2,15N-Acetaminophen	13C2,15N-Acetaminophen
Betamethasone	Analgesic/anti-inflammatories		d6-Amitriptyline	d5-Betamethasone
Codeine	Analgesic/anti-inflammatories		d6-Codeine	d6-Codeine
Fluocinonide	Analgesic/anti-inflammatories		d5-Alprazolam	d5-Fluticasone propionate
Hydrocodone	Analgesic/anti-inflammatories		d3-Hydrocodone	d3-Hydrocodone
Ibuprofen	Analgesic/anti-inflammatories		13C3-Ibuprofen	13C6-Ibuprofen
Methylprednisolone	Analgesic/anti-inflammatories		d3-Methylprednisolone	d3-Methylprednisolone
Naproxen	Analgesic/anti-inflammatories		13C-d3-Naproxen	d3-Naproxen
Oxycodone	Analgesic/anti-inflammatories		d6-Oxycodone	d6-Oxycodone
Prednisolone	Analgesic/anti-inflammatories		d7-Propranolol	d8-Prednisone
4-Epianhydrochlortetracycline [EACTC]	Antibiotic		d6-Thiabendazole	d6-Thiabendazole
4-Epianhydrotetracycline [EATC]	Antibiotic		d6-Thiabendazole	d6-Thiabendazole
4-Epichlortetracycline [ECTC]	Antibiotic		d6-Thiabendazole	d6-Thiabendazole
4-Epioxytetracycline [EOTC]	Antibiotic		d6-Thiabendazole	d6-Thiabendazole
4-Epitetracycline [ETC]	Antibiotic		d6-Thiabendazole	d6-Thiabendazole and d6-4-Epitetracycline [ETC]
Anhydrochlortetracycline [ACTC]	Antibiotic		d6-Thiabendazole	d6-Thiabendazole
Anhydrotetracycline [ATC]	Antibiotic		d6-Thiabendazole	d6-Thiabendazole
Azithromycin	Antibiotic		13C3-Trimethoprim	13C3-Trimethoprim
Carbadox	Antibiotic		13C3-Trimethoprim	13C3-Trimethoprim
Cefotaxime	Antibiotic		13C3-Trimethoprim	13C3-Trimethoprim
Chlortetracycline [CTC]	Antibiotic		d6-Thiabendazole	d6-Thiabendazole and 13C1-d3-Chlortetracycline [CTC]
Ciprofloxacin	Antibiotic		13C3,15N-Ciprofloxacin	13C3,15N-Ciprofloxacin
Clarithromycin	Antibiotic		13C6-Sulfamethazine	13C6-Sulfamethazine
Clinafloxacin	Antibiotic		13C3,15N-Ciprofloxacin	13C3,15N-Ciprofloxacin
Cloxacillin	Antibiotic		13C3-Trimethoprim	13C3-Trimethoprim
Demeclocycline	Antibiotic		d6-Thiabendazole	d6-Thiabendazole
Doxycycline	Antibiotic		d6-Thiabendazole	d6-Thiabendazole
Enrofloxacin	Antibiotic		13C3,15N-Ciprofloxacin	13C3,15N-Ciprofloxacin
Erythromycin-H2O	Antibiotic		13C2-Erythromycin anhydrate	13C2-Erythromycin anhydrate and 13C1-D3-Erythromycin-H2O
Flumequine	Antibiotic		13C3-Trimethoprim	13C3-Trimethoprim
Isochlortetracycline [ICTC]	Antibiotic		d6-Thiabendazole	d6-Thiabendazole
Lincomycin	Antibiotic		13C3-Trimethoprim	13C3-Trimethoprim
Lomefloxacin	Antibiotic		13C3,15N-Ciprofloxacin	13C3,15N-Ciprofloxacin
Metronidazole	Antibiotic		d4-Metronidazole	d4-Metronidazole
Minocycline	Antibiotic		d6-Thiabendazole	d6-Thiabendazole
Moxifloxacin	Antibiotic		13C,d3-Moxifloxacin	13C,d3-Moxifloxacin
Norfloxacin	Antibiotic		13C3,15N-Ciprofloxacin	13C3,15N-Ciprofloxacin
Ofloxacin	Antibiotic		13C3,15N-Ciprofloxacin	13C3,15N-Ciprofloxacin
Ormetoprim	Antibiotic		13C3-Trimethoprim	13C3-Trimethoprim
Oxacillin	Antibiotic		13C3-Trimethoprim	13C3-Trimethoprim
Oxolinic Acid	Antibiotic		13C3-Trimethoprim	13C3-Trimethoprim
Oxytetracycline [OTC]	Antibiotic		d6-Thiabendazole	d6-Thiabendazole
Penicillin G	Antibiotic		13C3-Trimethoprim	13C3-Trimethoprim
Penicillin V	Antibiotic		13C3-Trimethoprim	13C3-Trimethoprim
Roxithromycin	Antibiotic		13C6-Sulfamethazine	13C6-Sulfamethazine
Sarafloxacin	Antibiotic		13C3,15N-Ciprofloxacin	13C3,15N-Ciprofloxacin
Sulfachloropyridazine	Antibiotic		13C6-Sulfamethazine	13C6-Sulfamethazine
Sulfadiazine	Antibiotic		13C6-Sulfamethazine	13C6-Sulfamethazine
Sulfadimethoxine	Antibiotic		13C6-Sulfamethoxazole	13C6-Sulfamethoxazole
Sulfamerazine	Antibiotic		13C6-Sulfamethazine	13C6-Sulfamethazine
Sulfamethazine	Antibiotic		13C6-Sulfamethazine	13C6-Sulfamethazine
Sulfamethizole	Antibiotic		13C6-Sulfamethoxazole	13C6-Sulfamethoxazole
Sulfamethoxazole	Antibiotic		13C6-Sulfamethoxazole	13C6-Sulfamethoxazole
Sulfanilamide	Antibiotic		13C6-Sulfamethazine	13C6-Sulfamethazine
Sulfathiazole	Antibiotic		13C6-Sulfamethoxazole	13C6-Sulfamethoxazole
Tetracycline [TC]	Antibiotic		d6-Thiabendazole	d6-Thiabendazole
Trimethoprim	Antibiotic		13C3-Trimethoprim	13C3-Trimethoprim
Tylosin	Antibiotic		13C6-Sulfamethazine	13C6-Sulfamethazine
Glipizide	Antidiabetic drugs		d11-Glipizide	d11-Glipizide
Glyburide	Antidiabetic drugs		d3-Glyburide	d3-Glyburide
Metformin	Antidiabetic drugs		d6-Metformin	d6-Metformin
Diphenhydramine	Antihistamine		13C3-Trimethoprim	13C3-Trimethoprim
Promethazine	Antihistamine		d4-Promethazine	d4-Promethazine
Amlodipine	Antihypertensive		d5-Norfluoxetine	d4-Amlodipine (2-chlorophenyl-d4)
Atenolol	Antihypertensive		d7-Atenolol	d7-Atenolol
Clonidine	Antihypertensive		d4-Clonidine	d4-Clonidine
Dehydronifedipine	Antihypertensive		13C3-Trimethoprim	13C3-Trimethoprim
Desmethyldiltiazem	Antihypertensive		d4-Promethazine	d4-Desmethyldiltiazem
Diltiazem	Antihypertensive		13C3-Trimethoprim	13C3-Trimethoprim
Enalapril	Antihypertensive		d5-Enalapril	d5-Enalapril
Furosemide	Antihypertensive		13C-d3-Naproxen	d5-Furosemide
Hydrochlorothiazide	Antihypertensive		13C-d3-Naproxen	13C1-d2-Hydrochlorothiazide
Metoprolol	Antihypertensive		d7-Metoprolol	d7-Metoprolol
Norverapamil	Antihypertensive		d7-Propranolol	d7-Propranolol
Propranolol	Antihypertensive		d7-Propranolol	d7-Propranolol
Triamterene	Antihypertensive		d4-Clonidine	d5-Triamterene
Valsartan	Antihypertensive		d5-Propoxyphene	d3-Valsartan
Verapamil	Antihypertensive		d6-Amitriptyline	d7-Verapamil
Clotrimazole	Antimicrobial		d5-Clotrimazole	d5-Clotrimazole
Miconazole	Antimicrobial		13C3-Trimethoprim	13C3-Trimethoprim
Thiabendazole	Antimicrobial		d6-Thiabendazole	d6-Thiabendazole
Triclocarban	Antimicrobial		13C6-Triclocarban	13C6-Triclocarban
Triclosan	Antimicrobial		13C12-Triclosan	13C6-Triclosan
Amsacrine	Cancer		d6-Venlafaxine	d6-Citalopram
Busulfan	Cancer		d8-Busulfan	d8-Busulfan
Cyclophosphamide	Cancer		d4-Cyclophosphamide	d4-Cyclophosphamide
Daunorubicin	Cancer		13C,d3-Daunorubicin	13C,d3-Daunorubicin
Doxorubicin	Cancer		13C,d3-Daunorubicin	13C,d3-Daunorubicin
Etoposide	Cancer		d3-Etoposide	d3-Etoposide
Melphalan	Cancer		d8-Melphalan	d8-Melphalan
Tamoxifen	Cancer		d5-Tamoxifen	d5-Tamoxifen
Drospirenone	Contraceptive		13C3-Drospirenone	13C3-Drospirenone
Medroxyprogesterone Acetate	Contraceptive		d6-Medroxyprogesterone acetate	d6-Medroxyprogesterone acetate
Azathioprine	immunosuppressant		13C4-Azathioprine	13C4-Azathioprine
Hydrocortisone	immunosuppressant		d4-Hydrocortisone	d4-Hydrocortisone
Prednisone	immunosuppressant		d7-Propranolol	d8-Prednisone
Atorvastatin	Lipid regulator		d5-Enalapril	d5-Enalapril
Gemfibrozil	Lipid regulator		d6-Gemfibrozil	d6-Gemfibrozil
Rosuvastatin	Lipid regulator		d6-Rosuvastatin	d6-Rosuvastatin
Simvastatin	Lipid regulator		d5-Propoxyphene	d6-Simvastatin
10-hydroxy-amitriptyline	Psychiatric		d7-Propranolol	d6-Amitriptyline
Alprazolam	Psychiatric		d5-Alprazolam	d5-Alprazolam
Amitriptyline	Psychiatric		d6-Amitriptyline	d6-Amitriptyline
Carbamazepine	Psychiatric		d10-Carbamazepine	d10-Carbamazepine
Citalopram	Psychiatric		d6-Citalopram	d6-Citalopram
Diazepam	Psychiatric		d5-Diazepam	d5-Diazepam
Fluoxetine	Psychiatric		d5-Fluoxetine	d5-Fluoxetine
Meprobamate	Psychiatric		d7-Metoprolol	d5-Diazepam
Norfluoxetine	Psychiatric		d5-Norfluoxetine	d5-Norfluoxetine
Oxazepam	Psychiatric		d5-Oxazepam	d5-Oxazepam
Paroxetine	Psychiatric		d6-Paroxetine	d6-Paroxetine
Sertraline	Psychiatric		d7-Propranolol	d3-Sertraline
Venlafaxine	Psychiatric		d6-Venlafaxine	d6-Venlafaxine
1,7-Dimethylxanthine	Psychoactive stimulant		13C3-Caffeine	13C3-Caffeine
Caffeine	Psychoactive stimulant		13C3-Caffeine	13C3-Caffeine
Cotinine	Psychoactive stimulant		d3-Cotinine	d3-Cotinine
Albuterol	Respiratory		d3-Albuterol	d3-Albuterol
Fluticasone propionate	Respiratory		d7-Metoprolol	d5-Fluticasone propionate
Theophylline	Respiratory		13C,15N2-Theophylline	13C,15N2-Theophylline
Benztropine	Other	Anticholinergic	d3-Benztropine	d3-Benztropine
Warfarin	Other	Anticoagulant	d5-Warfarin	d5-Warfarin
Zidovudine	Other	antiretroviral (AIDS)	d3-Zidovudine	d3-Zidovidine
Propoxyphene	Other	anti-tussive, local anesthetic	d5-Propoxyphene	d5-Propoxyphene
Colchicine	Other	Gout	d6-Colchicine	d6-Colchicine
Cimetidine	Other	Hearburn	d3-Cimetidine	d3-Cimetidine
Digoxin	Other	Heart Conditions	13C3-Trimethoprim	13C3-Trimethoprim
Trenbolone	Other	increase growth and appetite	d5-Alprazolam	d5-Trenbolone
Trenbolone acetate	Other	increase growth and appetite	d5-Alprazolam	d5-Trenbolone
DEET	Other	Insect repellent	d7-DEET	d7-DEET
Norgestimate	Other	menopause treatment	13C3-Trimethoprim	13C3-Trimethoprim
Ranitidine	Other	peptic ulcers, gastroesophageal reflux	d3-Albuterol	d6-Ranitidine
Digoxigenin	Other	Steroid	13C3-Trimethoprim	13C3-Trimethoprim
Diatrizoic acid	Other	x-rays	d6-Diatrizoic acid	d6-Diatrizoic acid
Iopamidol	Other	x-rays	d8-Iopamidol	d8-Iopamidol

## Sheet: Table SI.4 Reporting limits
Table S1.4 Reporting limits of PPCPs
PPCP	Category	Others - specific info	Wastewater detection limit (ng/L)				Biosolids detection limit (ng/g dry weight)
			2010-2013		2022		2010-2013		2022
			Min	Max	Min	Max	Min	Max	Min	Max
2-Hydroxy-ibuprofen	Analgesic/anti-inflammatories		77.9	942	4.04	48.9	143	817	3.16	10.8
Acetaminophen	Analgesic/anti-inflammatories		14.6	11800	3.03	229	26.4	153	2.37	7.14
Betamethasone	Analgesic/anti-inflammatories		1.46	67.9	1.51	6.57	2.83	21.8	1.18	3.57
Codeine	Analgesic/anti-inflammatories		3.01	146	1.17	72.3	5.32	43.8	0.955	5.05
Fluocinonide	Analgesic/anti-inflammatories		5.86	72.1	2.03	8.8	10.5	61.3	1.59	4.78
Hydrocodone	Analgesic/anti-inflammatories		1.61	1010	1.17	5.01	2.66	34.5	0.955	2.84
Ibuprofen	Analgesic/anti-inflammatories		14.6	184	4.04	17.5	26.9	153	9.47	28.5
Methylprednisolone	Analgesic/anti-inflammatories		3.89	114	4.73	30.9	6.98	40.9	3.16	9.51
Naproxen	Analgesic/anti-inflammatories		2.93	62.6	2.02	13.4	5.24	30.6	1.69	5.4
Oxycodone	Analgesic/anti-inflammatories		0.584	72.3	0.585	36.1	1.1	13.5	0.478	1.42
Prednisolone	Analgesic/anti-inflammatories		5.84	98.8	4.04	22.5	10.5	61.3	3.16	9.51
4-Epianhydrochlortetracycline [EACTC]	Antibiotic		59.1	797	6.05	243	105	613	4.74	14.3
4-Epianhydrotetracycline [EATC]	Antibiotic		14.8	237	2.02	60.8	30.7	201	1.69	6.83
4-Epichlortetracycline [ECTC]	Antibiotic		14.8	111	6.05	60.8	26.2	153	4.74	14.3
4-Epioxytetracycline [EOTC]	Antibiotic		5.91	43.4	2.02	24.3	10.5	61.3	1.58	4.76
4-Epitetracycline [ETC]	Antibiotic		5.91	90.5	2.02	24.3	10.5	204	2.97	6.83
Anhydrochlortetracycline [ACTC]	Antibiotic		16.8	253	6.05	60.8	29.1	511	-	-
Anhydrotetracycline [ATC]	Antibiotic		14.8	150	2.02	60.8	27.3	257	1.69	6.83
Azithromycin	Antibiotic		1.46	276	1.51	10.8	2.64	130	1.71	9.12
Carbadox	Antibiotic		1.46	29.4	4.04	17.5	2.64	15.3	3.16	9.51
Cefotaxime	Antibiotic		9.39	434	6.35	58.7	30.4	206	4.69	14.1
Chlortetracycline [CTC]	Antibiotic		5.86	90	6.05	26.3	11.1	61.3	4.74	14.3
Ciprofloxacin	Antibiotic		6.13	626	1.51	6.57	11.4	98.5	1.24	8.5
Clarithromycin	Antibiotic		1.46	692	0.303	1.31	2.64	15.3	0.237	0.714
Clinafloxacin	Antibiotic		22.9	492	2.02	8.75	19.9	131	1.58	4.99
Cloxacillin	Antibiotic		3.08	53.4	3.03	13.1	5.53	30.6	2.37	7.14
Demeclocycline	Antibiotic		14.6	242	2.02	60.8	27.6	153	1.58	4.76
Doxycycline	Antibiotic		5.91	61.5	2.02	24.3	11.4	61.3	2.97	6.83
Enrofloxacin	Antibiotic		2.96	42	0.605	2.63	5.53	30.6	0.474	1.43
Erythromycin-H2O	Antibiotic		0.292	9.38	1.51	6.57	0.529	4.59	1.18	3.57
Flumequine	Antibiotic		1.48	110	0.303	1.31	2.76	15.3	0.237	0.714
Isochlortetracycline [ICTC]	Antibiotic		5.84	29	6.05	26.3	10.5	61.3	4.74	14.3
Lincomycin	Antibiotic		2.93	22.1	0.605	2.63	5.29	30.6	0.474	1.43
Lomefloxacin	Antibiotic		3.05	183	0.605	2.63	5.29	48.1	0.474	1.43
Metronidazole	Antibiotic		6.32	83.9	2.02	8.76	6.66	64.8	1.58	4.76
Minocycline	Antibiotic		60.2	502	6.05	243	107	383	4.96	20.5
Moxifloxacin	Antibiotic		6.81	67.6	4.04	17.5	10.6	210	3.16	9.51
Norfloxacin	Antibiotic		14.8	193	2.02	8.75	27.6	158	1.58	4.75
Ofloxacin	Antibiotic		1.51	70.4	0.605	2.79	2.76	153	0.474	1.43
Ormetoprim	Antibiotic		0.584	5.57	0.151	0.722	1.06	6.13	0.118	0.357
Oxacillin	Antibiotic		2.96	47.6	1.51	6.57	5.53	59.8	1.18	3.57
Oxolinic Acid	Antibiotic		0.643	26.4	0.605	2.63	1.14	46.6	0.474	1.43
Oxytetracycline [OTC]	Antibiotic		5.86	90.5	2.02	24.3	11.1	61.3	1.58	5.8
Penicillin G	Antibiotic		2.96	48.3	3.03	13.1	5.53	30.6	2.37	7.14
Penicillin V	Antibiotic		2.93	121	1.51	6.57	5.53	30.6	1.18	3.57
Roxithromycin	Antibiotic		0.297	1.8	0.151	3.06	0.529	5.1	0.132	0.481
Sarafloxacin	Antibiotic		14.6	261	3.03	13.1	26.4	153	2.37	7.14
Sulfachloropyridazine	Antibiotic		1.48	17.7	0.605	2.99	2.64	15.3	0.496	1.9
Sulfadiazine	Antibiotic		1.46	13.9	0.605	2.63	2.64	15.3	0.474	1.43
Sulfadimethoxine	Antibiotic		0.292	60.7	0.303	1.31	0.553	3.53	0.248	0.714
Sulfamerazine	Antibiotic		0.662	23.5	0.605	2.63	1.06	6.13	0.474	1.43
Sulfamethazine	Antibiotic		0.584	64.6	0.605	3.43	1.11	24.7	0.474	1.43
Sulfamethizole	Antibiotic		0.591	42	0.75	8.76	1.13	20.4	1.58	4.76
Sulfamethoxazole	Antibiotic		2.19	382	0.605	2.63	1.19	20.4	0.474	1.43
Sulfanilamide	Antibiotic		14.8	189	6.05	30	26.4	153	4.74	14.3
Sulfathiazole	Antibiotic		1.46	54.5	1.87	21.9	2.76	15.3	3.95	11.9
Tetracycline [TC]	Antibiotic		5.86	29	2.02	24.3	10.5	61.3	2.97	6.83
Trimethoprim	Antibiotic		1.46	28.2	0.303	3.86	2.76	15.3	0.237	0.714
Tylosin	Antibiotic		5.93	35.1	0.605	2.63	10.6	61.3	0.507	1.43
Glipizide	Antidiabetic drugs		5.84	70.6	0.807	3.5	10.5	61.3	0.632	2.16
Glyburide	Antidiabetic drugs		2.92	35.3	0.807	3.5	5.24	30.6	0.632	2.16
Metformin	Antidiabetic drugs		3.19	6720	0.302	24.1	5.51	30.5	0.239	0.711
Diphenhydramine	Antihistamine		0.584	3.34	0.605	2.63	1.06	6.13	0.507	3.16
Promethazine	Antihistamine		0.389	5.41	0.303	1.31	0.698	4.09	0.237	2.48
Amlodipine	Antihypertensive		1.41	25.4	1.01	4.4	2.62	14.7	0.794	2.39
Atenolol	Antihypertensive		0.659	75.5	0.293	18.1	1.14	21.7	0.239	0.711
Clonidine	Antihypertensive		1.49	58.3	1.17	5.01	2.75	22.9	0.955	2.84
Dehydronifedipine	Antihypertensive		0.586	34.8	0.303	1.31	1.11	6.13	0.237	0.714
Desmethyldiltiazem	Antihypertensive		0.146	3.72	0.106	0.46	0.262	1.85	0.083	0.25
Diltiazem	Antihypertensive		0.308	14	0.151	0.657	0.565	10.2	0.118	0.357
Enalapril	Antihypertensive		0.299	11.8	0.293	4.23	0.558	3.05	0.239	0.711
Furosemide	Antihypertensive		39	471	4.04	17.5	69.8	409	3.16	10.8
Hydrochlorothiazide	Antihypertensive		19.5	235	10.2	108	34.9	204	6.95	23.8
Metoprolol	Antihypertensive		5.13	92.3	0.506	2.2	2.62	29.9	0.396	1.19
Norverapamil	Antihypertensive		0.146	1.14	0.151	0.657	0.262	1.76	0.118	0.667
Propranolol	Antihypertensive		1.95	9.67	0.303	1.31	3.49	20.4	0.237	2.58
Triamterene	Antihypertensive		0.297	7.54	0.293	8.92	0.571	5.55	0.239	0.711
Valsartan	Antihypertensive		3.9	218	4.04	17.5	6.98	40.9	3.16	9.51
Verapamil	Antihypertensive		0.146	1.02	0.151	0.657	0.262	1.58	0.118	1.29
Clotrimazole	Antimicrobial		2.99	8.65	0.404	1.75	3.33	25.4	1.69	19
Miconazole	Antimicrobial		1.46	17.4	0.303	1.31	2.76	15.3	0.237	0.714
Thiabendazole	Antimicrobial		1.46	18.4	0.303	4.59	2.64	15.3	0.237	0.714
Triclocarban	Antimicrobial		2.92	35.3	0.404	1.63	5.37	58.2	0.947	2.85
Triclosan	Antimicrobial		58.6	727	6.05	55.7	113	613	14.2	42.8
Amsacrine	Cancer		1.19	3.46	0.04	0.175	1.33	10.2	0.032	0.095
Busulfan	Cancer		35.8	104	2.02	8.76	40	305	1.58	4.76
Cyclophosphamide	Cancer		2.39	13.9	0.404	1.75	2.66	20.3	0.316	0.951
Daunorubicin	Cancer		23.9	69.2	2.02	9.94	26.6	203	1.58	4.76
Doxorubicin	Cancer		35.8	104	6.05	26.3	40	305	4.74	14.3
Etoposide	Cancer		5.97	54.3	1.01	4.38	6.66	99.2	0.79	2.38
Melphalan	Cancer		70	1090	24.2	153	107	2490	18.9	57.1
Tamoxifen	Cancer		0.597	1.73	0.404	1.75	0.666	5.08	0.316	0.951
Drospirenone	Contraceptive		12.6	510	8.07	35	14	736	6.32	19
Medroxyprogesterone Acetate	Contraceptive		5.97	174	4.04	17.5	7.55	50.8	3.16	9.51
Azathioprine	immunosuppressant		11.9	34.6	1.01	4.38	13.3	102	0.79	2.38
Hydrocortisone	immunosuppressant		58.6	774	6.05	26.3	105	613	4.74	14.3
Prednisone	immunosuppressant		19.5	1230	6.05	26.3	39.8	289	4.74	14.3
Atorvastatin	Lipid regulator		1.49	21.9	1.17	5.01	2.66	15.2	0.968	2.84
Gemfibrozil	Lipid regulator		1.46	17.7	0.807	3.5	2.73	15.3	1.89	5.71
Rosuvastatin	Lipid regulator		23.9	427	4.04	28.3	26.6	203	3.16	9.51
Simvastatin	Lipid regulator		19.5	96.7	2.03	8.8	34.9	204	1.59	9.04
10-hydroxy-amitriptyline	Psychiatric		0.146	2.46	0.187	3.11	0.262	1.53	0.233	0.487
Alprazolam	Psychiatric		0.293	3.92	0.303	1.31	0.524	3.06	0.237	0.714
Amitriptyline	Psychiatric		0.304	5.73	0.303	2.16	0.621	11.1	0.237	0.714
Carbamazepine	Psychiatric		1.48	8.68	0.303	1.31	2.64	15.3	0.237	0.714
Citalopram	Psychiatric		0.616	359	0.404	2.44	0.685	5.94	1.69	19
Diazepam	Psychiatric		0.292	3.75	0.506	2.2	0.524	3.06	0.396	1.19
Fluoxetine	Psychiatric		1.46	8.83	0.151	1.69	2.64	15.3	0.118	0.357
Meprobamate	Psychiatric		3.91	25.5	1.51	6.57	6.98	40.9	1.18	3.57
Norfluoxetine	Psychiatric		1.46	22.6	0.506	2.85	2.62	15.3	0.396	4.32
Oxazepam	Psychiatric		23.9	85.6	4.04	17.5	26.6	203	3.16	9.51
Paroxetine	Psychiatric		3.89	26.4	1.01	4.4	6.98	40.9	0.794	8.66
Sertraline	Psychiatric		0.389	1.93	0.303	1.31	0.698	4.09	0.253	3.57
Venlafaxine	Psychiatric		0.632	17.3	0.494	8.1	2.72	41.7	0.316	7.11
1,7-Dimethylxanthine	Psychoactive stimulant		58.6	2410	6.05	26.3	106	613	4.74	14.3
Caffeine	Psychoactive stimulant		14.6	6600	6.05	186	26.4	153	4.74	14.3
Cotinine	Psychoactive stimulant		1.46	127	0.293	1.25	2.66	15.2	0.239	0.711
Albuterol	Respiratory		0.297	6.7	0.293	1.25	0.576	3.05	0.239	0.711
Fluticasone propionate	Respiratory		2.05	57.1	2.03	8.8	3.49	31.9	1.59	4.78
Theophylline	Respiratory		58.6	1100	6.05	34.2	111	613	4.74	14.3
Benztropine	Other	Anticholinergic	0.292	2.85	0.706	3.07	0.524	3.06	0.553	6.02
Warfarin	Other	Anticoagulant	1.46	7.25	0.404	1.75	2.62	15.3	0.316	1.08
Zidovudine	Other	antiretroviral (AIDS)	71.7	478	6.05	43.1	79.9	610	4.74	14.3
Propoxyphene	Other	anti-tussive, local anesthetic	0.292	7.05	0.303	1.31	0.524	6.16	0.237	0.714
Colchicine	Other	Gout	3.16	60.4	0.999	7.01	3.33	76.2	0.632	1.9
Cimetidine	Other	Hearburn	0.594	53.7	0.585	2.51	1.06	31.7	0.478	1.42
Digoxin	Other	Heart Conditions	5.89	88.3	6.05	34.4	10.6	61.3	5.07	23.7
Trenbolone	Other	increase growth and appetite	3.89	19.3	2.03	8.8	6.98	40.9	1.59	4.78
Trenbolone acetate	Other	increase growth and appetite	0.297	4.35	0.303	1.31	0.992	54.1	0.248	0.714
DEET	Other	Insect repellent	0.146	60.6	0.303	20	0.262	1.53	0.237	0.714
Norgestimate	Other	menopause treatment	3.32	285	1.51	6.57	5.29	30.6	1.24	3.57
Ranitidine	Other	peptic ulcers, gastroesophageal reflux	0.742	22.8	0.585	2.51	1.11	8.57	0.478	1.42
Digoxigenin	Other	Steroid	6.02	2870	1.63	10.5	11.4	129	1.18	3.57
Diatrizoic acid	Other	x-rays	59.7	389	12.1	52.5	66.6	510	9.47	28.5
Iopamidol	Other	x-rays	119	2120	80.7	350	133	1020	63.2	190

## Sheet: Table S1.5 SpikedMatrixAqueous
Table S1.5 Spike recoveries (%) in spiked reference samples and number that were outside of acceptable range in aqueous samples
PPCP	Category	Others - specific info	Years: 2010 to 2013				Year: 2022
			Count	Min	Max	# out of acceptable range	Count	Min	Max	# out of acceptable range
2-Hydroxy-ibuprofen	Analgesic/anti-inflammatories		10	97.1	190	3	3	96.3	101	0
Acetaminophen	Analgesic/anti-inflammatories		10	84.4	104	0	3	105	113	0
Betamethasone	Analgesic/anti-inflammatories		10	100	136	0	3	102	113	0
Codeine	Analgesic/anti-inflammatories		10	82.1	123	0	3	89.9	96.2	0
Fluocinonide	Analgesic/anti-inflammatories		10	8.6	174	0	3	97.7	109	0
Hydrocodone	Analgesic/anti-inflammatories		10	68.5	136	2	3	88.9	101	0
Ibuprofen	Analgesic/anti-inflammatories		10	90.1	109	0	3	88.4	97.1	0
Methylprednisolone	Analgesic/anti-inflammatories		10	99.3	202	0	3	91.2	99.3	0
Naproxen	Analgesic/anti-inflammatories		10	82.2	113	0	3	96.9	101	0
Oxycodone	Analgesic/anti-inflammatories		10	84.2	138	1	3	89.6	108	0
Prednisolone	Analgesic/anti-inflammatories		10	74.1	126	0	3	99.9	111	0
4-Epianhydrochlortetracycline [EACTC]	Antibiotic		10	15.4	49.2	0	3	43.1	49.7	2
4-Epianhydrotetracycline [EATC]	Antibiotic		10	60.5	112	0	3	36	73.9	2
4-Epichlortetracycline [ECTC]	Antibiotic		10	34.2	106	0	3	70.4	82.3	0
4-Epioxytetracycline [EOTC]	Antibiotic		10	83.6	115	0	3	69.9	89.9	0
4-Epitetracycline [ETC]	Antibiotic		10	89.6	147	0	3	62.3	80.1	1
Anhydrochlortetracycline [ACTC]	Antibiotic		10	50.4	163	0	3	41.9	125	2
Anhydrotetracycline [ATC]	Antibiotic		10	67.3	101	0	3	51.1	135	2
Azithromycin	Antibiotic		10	16.2	97.5	0	3	107	137	1
Carbadox	Antibiotic		10	34.6	108	0	3	87.2	110	0
Cefotaxime	Antibiotic		4	23.8	62.7	0	3	88.2	107	0
Chlortetracycline [CTC]	Antibiotic		10	39.6	138	0	3	85.1	126	0
Ciprofloxacin	Antibiotic		10	92.9	139	0	3	79.2	115	0
Clarithromycin	Antibiotic		10	74.9	153	0	3	98.8	100	0
Clinafloxacin	Antibiotic		10	83.2	128	0	3	73.4	89.7	0
Cloxacillin	Antibiotic		10	19.4	131	4	3	90.5	108	0
Demeclocycline	Antibiotic		10	50.5	113	0	3	70.9	94.2	0
Doxycycline	Antibiotic		10	76.4	125	0	3	69.9	114	0
Enrofloxacin	Antibiotic		10	94.8	343	1	3	59.5	70.6	2
Erythromycin-H2O	Antibiotic		10	77.2	114	0	3	69.7	92.8	1
Flumequine	Antibiotic		10	89.1	112	0	3	108	111	0
Isochlortetracycline [ICTC]	Antibiotic		10	50.6	137	0	3	71.1	84.2	0
Lincomycin	Antibiotic		10	19.9	66.6	0	3	108	110	0
Lomefloxacin	Antibiotic		10	106	269	1	3	98	107	0
Metronidazole	Antibiotic		8	83.8	122	0	3	97.5	116	0
Minocycline	Antibiotic		9	49.3	137	0	3	72.1	105	0
Moxifloxacin	Antibiotic		8	85.1	151	1	3	52.6	107	1
Norfloxacin	Antibiotic		10	104	192	0	3	71.7	121	0
Ofloxacin	Antibiotic		10	105	287	1	3	66	85.2	2
Ormetoprim	Antibiotic		10	87.1	116	0	3	88.3	105	0
Oxacillin	Antibiotic		10	13.6	101	1	3	91.4	107	0
Oxolinic Acid	Antibiotic		10	97.7	159	1	3	94.7	100	0
Oxytetracycline [OTC]	Antibiotic		10	62.9	134	0	3	77.9	109	0
Penicillin G	Antibiotic		10	14.7	73.9	0	3	90.5	113	0
Penicillin V	Antibiotic		10	52.6	133	0	3	93.8	103	0
Roxithromycin	Antibiotic		10	55.8	103	0	3	96.2	104	0
Sarafloxacin	Antibiotic		10	88.7	158	0	3	95.4	114	0
Sulfachloropyridazine	Antibiotic		10	88.4	129	0	3	93.7	97.8	0
Sulfadiazine	Antibiotic		10	73.3	105	0	3	92.1	104	0
Sulfadimethoxine	Antibiotic		10	77.2	128	0	3	98.9	104	0
Sulfamerazine	Antibiotic		10	75.5	106	0	3	101	111	0
Sulfamethazine	Antibiotic		10	77.2	100	0	3	96.8	107	0
Sulfamethizole	Antibiotic		10	79.4	104	0	3	90.1	99.1	0
Sulfamethoxazole	Antibiotic		10	78.7	107	0	3	94.3	109	0
Sulfanilamide	Antibiotic		10	23.6	91.2	0	3	107	108	0
Sulfathiazole	Antibiotic		10	67.1	115	0	3	91.8	105	0
Tetracycline [TC]	Antibiotic		10	67.3	123	0	3	87.2	150	0
Trimethoprim	Antibiotic		10	84.8	103	0	3	101	109	0
Tylosin	Antibiotic		10	70	114	0	3	93.3	106	0
Glipizide	Antidiabetic drugs		10	71.2	103	0	3	90.4	93.5	0
Glyburide	Antidiabetic drugs		10	85.8	123	0	3	106	110	0
Metformin	Antidiabetic drugs		10	99.5	117	0	3	116	181	1
Diphenhydramine	Antihistamine		10	43.4	95.3	5	3	101	106	0
Promethazine	Antihistamine		10	79	105	0	3	91.3	96.8	0
Amlodipine	Antihypertensive		10	76.9	111	0	3	104	115	0
Atenolol	Antihypertensive		10	89.1	112	0	3	99	108	0
Clonidine	Antihypertensive		10	84.9	124	0	3	97.8	103	0
Dehydronifedipine	Antihypertensive		10	80.3	132	0	3	96.4	106	0
Desmethyldiltiazem	Antihypertensive		10	9.3	132	0	3	111	111	0
Diltiazem	Antihypertensive		10	10.2	97.3	1	3	103	106	0
Enalapril	Antihypertensive		10	84.4	112	0	3	96.2	105	0
Furosemide	Antihypertensive		10	61.5	118	1	3	100	109	0
Hydrochlorothiazide	Antihypertensive		10	15.1	151	1	3	105	121	0
Metoprolol	Antihypertensive		10	85.7	102	0	3	92.1	99.8	0
Norverapamil	Antihypertensive		10	70.9	110	0	3	96	120	0
Propranolol	Antihypertensive		10	80.7	116	0	3	99.3	104	0
Triamterene	Antihypertensive		10	78.4	104	0	3	93.1	97.2	0
Valsartan	Antihypertensive		10	71.3	130	0	3	101	105	0
Verapamil	Antihypertensive		10	84.5	132	0	3	99.5	101	0
Clotrimazole	Antimicrobial		8	91.7	112	0	3	105	115	0
Miconazole	Antimicrobial		10	73.5	105	0	3	90.9	101	0
Thiabendazole	Antimicrobial		10	88.1	120	0	3	93.1	105	0
Triclocarban	Antimicrobial		10	81.6	112	0	3	95.4	107	0
Triclosan	Antimicrobial		10	80.1	107	0	3	105	107	0
Amsacrine	Cancer		8	70.5	112	0	3	97.8	117	0
Busulfan	Cancer		8	92.1	107	0	3	98.9	112	0
Cyclophosphamide	Cancer		8	73	107	0	3	107	127	0
Daunorubicin	Cancer		8	83.8	107	0	3	98.9	122	0
Doxorubicin	Cancer		8	69.6	131	0	3	30.2	137	1
Etoposide	Cancer		8	69.7	117	1	3	104	117	0
Melphalan	Cancer		8	74.7	127	0	3	85.2	95.8	0
Tamoxifen	Cancer		8	77.4	107	0	3	102	114	0
Drospirenone	Contraceptive		8	84.5	127	0	3	105	120	0
Medroxyprogesterone Acetate	Contraceptive		8	82.4	163	1	3	101	122	0
Azathioprine	immunosuppressant		8	92.4	113	0	3	99.4	116	0
Hydrocortisone	immunosuppressant		10	75.8	141	0	3	96.9	105	0
Prednisone	immunosuppressant		10	78.7	121	0	3	95.7	104	0
Atorvastatin	Lipid regulator		10	38.8	80.1	0	3	79	97.7	0
Gemfibrozil	Lipid regulator		10	83.4	106	0	3	98.6	104	0
Rosuvastatin	Lipid regulator		8	92.2	107	0	3	103	114	0
Simvastatin	Lipid regulator		10	3.3	98.2	0	3	103	111	0
10-hydroxy-amitriptyline	Psychiatric		10	76.1	108	0	3	94.2	109	0
Alprazolam	Psychiatric		10	82	128	0	3	90.3	108	0
Amitriptyline	Psychiatric		10	76.8	98	0	3	103	105	0
Carbamazepine	Psychiatric		10	81.9	113	0	3	103	114	0
Citalopram	Psychiatric		8	80	112	0	3	106	118	0
Diazepam	Psychiatric		10	75.1	102	0	3	96.1	104	0
Fluoxetine	Psychiatric		10	88.5	114	0	3	98.6	104	0
Meprobamate	Psychiatric		10	74.3	133	0	3	127	147	2
Norfluoxetine	Psychiatric		10	81.6	114	0	3	101	108	0
Oxazepam	Psychiatric		8	93	114	0	3	109	113	0
Paroxetine	Psychiatric		10	93.1	115	0	3	96.2	100	0
Sertraline	Psychiatric		10	66.3	95.6	0	3	96	101	0
Venlafaxine	Psychiatric		8	77	115	0	3	101	123	0
1,7-Dimethylxanthine	Psychoactive stimulant		10	136	257	0	3	81.3	86.1	0
Caffeine	Psychoactive stimulant		10	74.5	120	0	3	101	111	0
Cotinine	Psychoactive stimulant		10	76	105	0	3	93.6	97.8	0
Albuterol	Respiratory		10	88.1	115	0	3	95.1	97.4	0
Fluticasone propionate	Respiratory		10	69.4	110	0	3	95.6	106	0
Theophylline	Respiratory		10	138	263	0	3	150	161	3
Benztropine	Other	Anticholinergic	10	87.3	125	0	3	113	124	0
Warfarin	Other	Anticoagulant	10	84.1	111	0	3	91.5	107	0
Zidovudine	Other	antiretroviral (AIDS)	8	84.9	116	0	3	105	119	0
Propoxyphene	Other	anti-tussive, local anesthetic	10	91.8	117	0	3	103	109	0
Colchicine	Other	Gout	8	70.2	129	0	3	106	116	0
Cimetidine	Other	Hearburn	10	83	121	0	3	96.9	103	0
Digoxin	Other	Heart Conditions	10	79.1	155	0	3	92.5	114	0
Trenbolone	Other	increase growth and appetite	10	115	169	3	3	74.1	107	0
Trenbolone acetate	Other	increase growth and appetite	10	80.6	140	1	3	83.3	88.1	0
DEET	Other	Insect repellent	10	88.7	129	0	3	110	115	0
Norgestimate	Other	menopause treatment	10	58.3	99.9	0	3	97.8	100	0
Ranitidine	Other	peptic ulcers, gastroesophageal reflux	10	10.5	75.5	3	3	94	109	0
Digoxigenin	Other	Steroid	10	89.1	124	0	3	96.5	108	0
Diatrizoic acid	Other	x-rays	8	90.6	105	0	3	121	161	1
Iopamidol	Other	x-rays	8	107	127	0	3	115	129	0

## Sheet: Table S1.6 SpikedMatrixSolid
Table S1.6 Spike recoveries (%) in spiked reference samples and number that were outside of acceptable range in solid samples
PPCP	Category	Others - specific info	Years: 2010 to 2013				Year: 2022
			Count	Min	Max	# out of acceptable range	Count	Min	Max	# out of acceptable range
2-Hydroxy-ibuprofen	Analgesic/anti-inflammatories		8	104	130	0	2	99.5	101	0
Acetaminophen	Analgesic/anti-inflammatories		8	94.7	103	0	2	105	106	0
Betamethasone	Analgesic/anti-inflammatories		8	129	547	2	2	97.3	99	0
Codeine	Analgesic/anti-inflammatories		8	78.5	156	3	2	70.2	89.7	0
Fluocinonide	Analgesic/anti-inflammatories		8	93.1	186	0	2	119	127	0
Hydrocodone	Analgesic/anti-inflammatories		8	71.4	136	1	2	72.9	85.4	0
Ibuprofen	Analgesic/anti-inflammatories		8	92.1	120	0	2	91.1	96.5	0
Methylprednisolone	Analgesic/anti-inflammatories		8	85.2	155	0	2	103	104	0
Naproxen	Analgesic/anti-inflammatories		8	92.1	127	0	2	96.8	109	0
Oxycodone	Analgesic/anti-inflammatories		8	92.3	116	0	2	79.7	80.4	0
Prednisolone	Analgesic/anti-inflammatories		8	111	300	1	2	94.4	97.2	0
4-Epianhydrochlortetracycline [EACTC]	Antibiotic		8	6.5	19.4	0	2	19.5	30.1	1
4-Epianhydrotetracycline [EATC]	Antibiotic		8	14.5	50.6	1	2	72	87.1	0
4-Epichlortetracycline [ECTC]	Antibiotic		8	54.2	98.3	0	2	46.1	70.1	1
4-Epioxytetracycline [EOTC]	Antibiotic		8	65.3	134	0	2	32.3	43.9	2
4-Epitetracycline [ETC]	Antibiotic		8	74.3	139	0	2	28.8	31.2	2
Anhydrochlortetracycline [ACTC]	Antibiotic		8	21.5	70.7	0	-	-	-	-
Anhydrotetracycline [ATC]	Antibiotic		8	16	58.4	1	2	70.8	75.2	0
Azithromycin	Antibiotic		8	2.6	60.8	2	2	107	109	0
Carbadox	Antibiotic		8	71.3	147	0	2	96.4	97.4	0
Cefotaxime	Antibiotic		6	84.3	262	0	2	89	119	0
Chlortetracycline [CTC]	Antibiotic		8	77.5	129	0	2	43.8	44.8	2
Ciprofloxacin	Antibiotic		7	84.3	122	0	2	296	318	2
Clarithromycin	Antibiotic		8	87.3	153	0	2	100	103	0
Clinafloxacin	Antibiotic		6	101	257	0	2	145	158	2
Cloxacillin	Antibiotic		8	67.8	151	3	2	101	102	0
Demeclocycline	Antibiotic		8	37.4	60.6	0	2	24	25.9	2
Doxycycline	Antibiotic		8	38.2	103	0	2	56.7	77.6	1
Enrofloxacin	Antibiotic		6	102	194	0	2	45.6	47.2	2
Erythromycin-H2O	Antibiotic		8	56	119	1	2	84.3	99.7	0
Flumequine	Antibiotic		8	111	225	1	2	108	113	0
Isochlortetracycline [ICTC]	Antibiotic		8	35.3	86.8	0	2	19.8	20.5	2
Lincomycin	Antibiotic		8	8	168	2	2	109	110	0
Lomefloxacin	Antibiotic		6	212	419	1	2	48	51.2	0
Metronidazole	Antibiotic		5	94.1	110	0	2	101	103	0
Minocycline	Antibiotic		7	5.4	17.9	0	2	64.2	69.6	2
Moxifloxacin	Antibiotic		4	55.2	214	0	2	119	121	0
Norfloxacin	Antibiotic		6	90.3	177	0	2	55.7	57.1	2
Ofloxacin	Antibiotic		6	204	444	3	2	363	396	2
Ormetoprim	Antibiotic		8	67.9	106	1	2	111	126	0
Oxacillin	Antibiotic		8	51.9	114	0	2	98.7	116	0
Oxolinic Acid	Antibiotic		8	115	244	2	2	101	101	0
Oxytetracycline [OTC]	Antibiotic		8	69.6	103	0	2	33	44.3	2
Penicillin G	Antibiotic		8	26	81.5	0	2	114	129	0
Penicillin V	Antibiotic		8	88.7	196	3	2	113	115	0
Roxithromycin	Antibiotic		8	75.7	116	0	2	112	117	0
Sarafloxacin	Antibiotic		6	134	208	0	2	88.4	88.9	0
Sulfachloropyridazine	Antibiotic		8	90.7	137	0	2	110	111	0
Sulfadiazine	Antibiotic		8	90	130	1	2	94.8	96.8	0
Sulfadimethoxine	Antibiotic		8	85.7	108	0	2	107	111	0
Sulfamerazine	Antibiotic		8	85.7	108	0	2	113	116	0
Sulfamethazine	Antibiotic		8	90.9	103	0	2	111	115	0
Sulfamethizole	Antibiotic		8	72.6	103	0	2	114	124	0
Sulfamethoxazole	Antibiotic		8	83.6	110	0	2	108	108	0
Sulfanilamide	Antibiotic		8	22.8	108	0	2	102	104	0
Sulfathiazole	Antibiotic		8	75.6	107	0	2	111	114	0
Tetracycline [TC]	Antibiotic		8	67	112	0	2	35.1	38.2	2
Trimethoprim	Antibiotic		8	90.1	103	0	2	102	113	0
Tylosin	Antibiotic		8	84	129	0	2	94.3	100	0
Glipizide	Antidiabetic drugs		8	79	117	0	2	91.5	96.7	0
Glyburide	Antidiabetic drugs		8	86.2	126	0	2	108	109	0
Metformin	Antidiabetic drugs		8	97.9	128	0	2	110	110	0
Diphenhydramine	Antihistamine		8	88.3	116	0	2	134	137	2
Promethazine	Antihistamine		8	87.1	116	0	2	94.4	94.6	0
Amlodipine	Antihypertensive		8	40.3	116	1	2	98	102	0
Atenolol	Antihypertensive		8	84	121	0	2	85.3	93.1	0
Clonidine	Antihypertensive		8	89.2	119	0	2	89.7	89.8	0
Dehydronifedipine	Antihypertensive		8	107	235	1	2	101	101	0
Desmethyldiltiazem	Antihypertensive		8	139	418	1	2	113	114	0
Diltiazem	Antihypertensive		8	73.1	126	0	2	118	120	0
Enalapril	Antihypertensive		8	73.9	123	0	2	87.6	89.8	0
Furosemide	Antihypertensive		8	61.4	94.6	2	2	101	103	0
Hydrochlorothiazide	Antihypertensive		8	28.5	153	3	2	108	115	0
Metoprolol	Antihypertensive		8	94.3	110	0	2	103	103	0
Norverapamil	Antihypertensive		8	29.2	88.1	1	2	115	122	0
Propranolol	Antihypertensive		8	102	124	0	2	103	105	0
Triamterene	Antihypertensive		8	74.1	107	0	2	74.7	80.2	0
Valsartan	Antihypertensive		8	60.2	202	2	2	95.2	95.5	0
Verapamil	Antihypertensive		8	65.2	98.4	1	2	96.4	101	0
Clotrimazole	Antimicrobial		5	93.3	113	0	2	120	121	0
Miconazole	Antimicrobial		8	67.2	148	1	2	130	130	0
Thiabendazole	Antimicrobial		8	88.2	118	0	2	118	120	0
Triclocarban	Antimicrobial		8	88.2	120	0	2	78.9	86.1	0
Triclosan	Antimicrobial		8	85.9	113	0	2	103	104	0
Amsacrine	Cancer		5	20.2	68.8	0	2	135	138	2
Busulfan	Cancer		5	94.6	120	0	2	92.5	96.2	0
Cyclophosphamide	Cancer		5	90.3	103	0	2	102	102	0
Daunorubicin	Cancer		4	73.9	115	0	2	95.6	102	0
Doxorubicin	Cancer		4	57.5	96	0	2	129	144	1
Etoposide	Cancer		5	89.3	124	0	2	96.1	98.4	0
Melphalan	Cancer		5	80.5	122	0	2	79.8	82.9	0
Tamoxifen	Cancer		5	88.3	105	0	2	98.5	99.3	0
Drospirenone	Contraceptive		5	71.7	125	0	2	111	114	0
Medroxyprogesterone Acetate	Contraceptive		5	92.9	121	0	2	95.7	98.6	0
Azathioprine	immunosuppressant		5	91	113	0	2	106	109	0
Hydrocortisone	immunosuppressant		8	81.6	147	0	2	102	103	0
Prednisone	immunosuppressant		8	84.3	250	2	2	98.9	100	0
Atorvastatin	Lipid regulator		9	51.9	94.3	0	2	76.3	78.2	0
Gemfibrozil	Lipid regulator		8	90.7	105	0	2	103	104	0
Rosuvastatin	Lipid regulator		5	72.6	106	0	2	109	110	0
Simvastatin	Lipid regulator		8	70.9	159	1	2	106	109	0
10-hydroxy-amitriptyline	Psychiatric		8	83.8	126	0	2	81.5	83.2	0
Alprazolam	Psychiatric		8	67.6	122	1	2	103	104	0
Amitriptyline	Psychiatric		8	82.9	112	0	2	106	107	0
Carbamazepine	Psychiatric		8	93.1	222	1	2	119	123	0
Citalopram	Psychiatric		5	81.4	111	0	2	106	108	0
Diazepam	Psychiatric		8	94.5	106	0	2	116	118	0
Fluoxetine	Psychiatric		8	85.1	107	0	2	110	114	0
Meprobamate	Psychiatric		8	80.4	136	0	2	136	139	0
Norfluoxetine	Psychiatric		8	86.9	112	0	2	112	112	0
Oxazepam	Psychiatric		5	95.3	110	0	2	105	107	0
Paroxetine	Psychiatric		8	91.4	137	1	2	107	110	0
Sertraline	Psychiatric		8	51.1	81.6	0	2	130	131	0
Venlafaxine	Psychiatric		5	73	114	0	2	106	109	0
1,7-Dimethylxanthine	Psychoactive stimulant		8	57.8	260	0	2	71.7	72.1	0
Caffeine	Psychoactive stimulant		8	90.2	117	0	2	104	107	0
Cotinine	Psychoactive stimulant		9	86.6	116	0	2	86.9	91.8	0
Albuterol	Respiratory		8	86	114	0	2	87	102	0
Fluticasone propionate	Respiratory		8	51.1	120	0	2	103	105	0
Theophylline	Respiratory		8	157	216	0	2	262	265	2
Benztropine	Other	Anticholinergic	8	87.8	128	0	2	122	122	0
Warfarin	Other	Anticoagulant	8	83.6	127	0	2	102	103	0
Zidovudine	Other	antiretroviral (AIDS)	5	90.1	118	0	2	101	102	0
Propoxyphene	Other	anti-tussive, local anesthetic	8	79.7	99.7	0	2	105	109	0
Colchicine	Other	Gout	5	91.9	120	0	2	103	114	0
Cimetidine	Other	Hearburn	8	93.6	113	0	2	89.3	92.4	0
Digoxin	Other	Heart Conditions	8	65.1	192	0	2	85.2	89.6	0
Trenbolone	Other	increase growth and appetite	8	87.8	186	1	2	123	135	1
Trenbolone acetate	Other	increase growth and appetite	8	72.2	156	0	2	122	126	0
DEET	Other	Insect repellent	8	83.6	137	1	2	110	111	0
Norgestimate	Other	menopause treatment	8	80.9	152	1	2	98.5	99.7	0
Ranitidine	Other	peptic ulcers, gastroesophageal reflux	8	41.3	122	0	2	96.7	98.4	0
Digoxigenin	Other	Steroid	8	64.3	201	2	2	102	104	0
Diatrizoic acid	Other	x-rays	5	87	108	0	1	107	107	0
Iopamidol	Other	x-rays	5	94.2	113	0	2	108	109	0

## Sheet: Table S1.7 SurrogateAqueous
Table S1.7 Minimum and maximum recoveries of labeled surrogate standards and number that were outside of acceptable range in aqueous samples
PPCP	Years: 2010 to 2013				Years: 2022
	Count	Min	Max	# out of acceptable rangea	Count	Min	Max	# out of acceptable rangea
13C-d3-Daunorubicin	73	80.2	170	6	44	66.8	218	21
13C-d3-Moxifloxacin	73	38.9	180	9	44	120	226	10
13C-D3-Naproxen	89	43.6	125	0	-	-	-	-
13C1-15N2-Theophylline	86	30.4	92.3	0	44	13.8	29.2	19
13C1-D2-Hydrochlorothiazide	-	-	-	-	44	8.75	26.6	42
13C1-d3-Chlortetracycline [CTC]	-	-	-	-	37	160	446	19
13C1-D3-Erythromycin-H2O	-	-	-	-	44	62	546	7
13C12-Triclosan	86	13.9	122	8	-	-	-	-
13C2-15N-Acetaminophen	90	51.6	201	5	44	107	523	30
13C2-Erythromycin-H2O	86	49.8	131	2	-	-	-	-
13C3-Caffeine	91	63.3	143	1	44	79.9	309	10
13C3-Drospirenone	73	38.4	274	15	44	48.9	110	1
13C3-Flumequine	-	-	-	-	44	120	199	4
13C3-Ibuprofen	86	52.1	142	1	-	-	-	-
13C3-N15-Ciprofloxacin	85	25.9	98.2	0	44	87.8	262	15
13C3-Trimethoprim	92	21.7	97.9	2	44	84.9	158	1
13C4-Azathioprine	73	50.2	161	1	44	56.9	176	10
13C4-Cloxacillin	-	-	-	-	44	69.9	230	14
13C6-Ibuprofen	-	-	-	-	44	77.5	162	1
13C6-Sulfachloropyridazine	-	-	-	-	44	56.1	425	18
13C6-Sulfamethazine	75	3.19	114	25	44	23.7	343	36
13C6-Sulfamethoxazole	75	1.99	119	17	44	40.1	282	9
13C6-Triclocarban	86	12.3	80	13	43	1.01	77.5	39
13C6-Triclosan	-	-	-	-	44	10.4	107	32
d10-Carbamazepine	7	92.9	117	0	44	93.8	163	1
D11-Glipizide	86	67.7	136	0	44	29.4	125	14
d2-Methylprednisolone	79	32.4	156	0	-	-	-	-
D3-1,7-Dimethylxanthine	-	-	-	-	44	173	442	44
D3-Albuterol	86	36.1	147	1	44	78.6	124	0
D3-Azithromycin	-	-	-	-	44	146	256	20
d3-Benztropine	86	70.7	142	1	44	69.7	119	0
D3-Carbadox	-	-	-	-	44	69.9	207	4
D3-Cefotaxime	-	-	-	-	44	110	420	34
D3-Cimetidine	86	39.8	194	14	44	33.1	103	1
D3-Clarithromycin	-	-	-	-	44	14.4	127	4
D3-Cotinine	87	56.9	146	2	44	54.1	375	1
D3-Digoxigenin	-	-	-	-	44	44.4	178	1
D3-Digoxin	-	-	-	-	44	24.5	101	1
D3-Diltiazem	-	-	-	-	44	90.2	163	1
d3-Etoposide	67	3.47	171	6	41	68.5	136	0
D3-Glyburide	86	70.6	145	0	44	92.7	262	7
D3-Hydrocodone	86	37.2	139	13	44	70.2	210	9
D3-Iopamidol	42	40.6	106	0	-	-	-	-
D3-Lincomycin	-	-	-	-	44	77.6	256	15
d3-Methylprednisolone	7	112	141	0	44	85.3	125	0
D3-Naproxen	-	-	-	-	44	92.9	161	1
D3-Norgestimate	-	-	-	-	44	76.4	226	19
D3-Ofloxacin	-	-	-	-	44	54.3	156	1
d3-Sertraline	-	-	-	-	44	67.5	125	0
D3-Tylosin	-	-	-	-	44	37.3	123	6
d3-Valsartan	-	-	-	-	44	24.7	158	2
d3-Zidovudine	73	59	251	7	44	18.2	126	10
d4-Amlodipine (2-aminoethoxy-d4)	-	-	-	-	44	56.2	123	0
D4-Clonidine	86	71.8	230	23	44	82.8	275	11
D4-Cyclophosphamide	73	46.7	157	3	44	70	160	2
d4-Desmethyldiltiazem	-	-	-	-	44	72.8	116	0
d4-Hydrocortisone	86	64	199	0	44	57	111	0
d4-Metronidazole	73	63.9	361	11	44	55	170	3
d4-Promethazine	84	2.68	130	1	44	51.8	110	0
D4-Sulfadiazine	-	-	-	-	44	45	390	39
D4-Sulfamerazine	-	-	-	-	44	34.8	305	36
D4-Sulfamethizole	-	-	-	-	44	39.4	362	22
D4-Sulfanilamide	-	-	-	-	44	12	195	12
D4-Sulfathiazole	-	-	-	-	44	29.4	298	26
D4-Thiabendazole	-	-	-	-	44	82.8	187	4
d5-Alprazolam	86	61.8	156	4	44	91.4	140	0
D5-Atorvastatin	-	-	-	-	44	19.7	305	10
d5-Betamethasone	-	-	-	-	44	78.8	116	0
d5-Clotrimazole	73	41.8	151	2	44	53.7	129	0
d5-Diazepam	86	75.9	124	0	44	37.8	113	1
D5-Diphenhydramine	-	-	-	-	44	92.6	158	1
D5-Enalapril	90	18.1	187	17	44	51	297	20
D5-Enrofloxacin	-	-	-	-	44	74.6	321	28
D5-Fluoxetine	86	62.4	111	0	44	16.3	109	1
d5-Fluticasone propionate	-	-	-	-	44	56.2	103	0
D5-Furosemide	-	-	-	-	44	41.1	120	6
D5-Miconazole	-	-	-	-	44	55.6	163	2
D5-Norfloxacin	-	-	-	-	44	87	197	9
d5-Norfluoxetine	86	78.1	230	37	44	53.7	113	0
D5-Oxacillin	-	-	-	-	44	125	291	32
d5-Oxazepam	73	73.7	218	26	44	98.3	213	26
D5-Oxolinic Acid	-	-	-	-	44	88.7	290	17
D5-Penicillin G	-	-	-	-	44	75.7	249	11
D5-Penicillin V	-	-	-	-	44	119	365	11
d5-Propoxyphene	86	54.8	140	3	44	80.3	134	0
D5-Tamoxifen	73	44.1	114	0	44	51.2	137	0
D5-Triamterene	-	-	-	-	44	30.3	133	3
D5-Warfarin	86	23.9	100	9	44	21.1	202	25
D6-2-Hydroxy-ibuprofen	-	-	-	-	44	35.5	174	4
d6-4-Epitetracycline [ETC]	-	-	-	-	37	222	541	13
d6-Amitriptyline	86	93.7	129	0	44	70.4	118	0
D6-Citalopram	73	34	125	16	46	68.9	129	0
D6-Codeine	86	50.5	145	2	44	58	171	1
d6-Colchicine	73	50	147	0	44	82.5	148	0
D6-Dehydronifedipine	-	-	-	-	44	135	252	39
D6-Diatrizoic acid	73	20	569	32	44	12.3	52.4	0
D6-Gemfibrozil	86	37.7	165	13	44	24.4	151	3
d6-Medroxyprogesterone Acetate	73	29.1	219	14	44	68	129	0
D6-Metformin	86	1.83	25.2	1	56	9.74	53.5	2
D6-Oxycodone	86	26.3	126	14	44	28.7	119	2
d6-Paroxetine	86	56.9	124	0	44	65.3	125	0
D6-Ranitidine	-	-	-	-	44	24.1	239	15
d6-Rosuvastatin	73	71.1	219	18	44	58.1	182	8
d6-Simvastatin	-	-	-	-	44	13	163	4
D6-Sulfadimethoxine	-	-	-	-	44	50.3	340	39
d6-Tetracycline [TC]	-	-	-	-	37	129	457	0
D6-Thiabendazole	172	21.5	139	2	7	64.7	78.7	0
D6-Venlafaxine	73	43.6	135	1	58	58.5	159	3
D7-Atenolol	86	46.1	137	5	44	50.5	292	1
d7-DEET	93	51.4	129	0	44	72.3	128	0
d7-Metoprolol	86	59.5	131	0	44	44.3	82.7	0
d7-Propranolol	86	76.5	147	2	44	84.4	124	0
D7-Roxithromycin	-	-	-	-	44	26.1	109	1
d7-Verapamil	-	-	-	-	44	81.5	132	0
d8-Busulfan	73	49.3	146	1	44	63.3	199	10
D8-Iopamidol	31	45.6	121	0	44	35.1	107	0
d8-Melphalan	73	16.9	251	6	44	31.3	139	0
d8-Prednisone	-	-	-	-	44	90.6	141	0
D8-Sarafloxacin	-	-	-	-	44	75.1	218	9
aPercent recoveries of several surrogates were observed to be outside the method limits. As the isotope dilution method of quantification produces data that are recovery corrected, the slight variance from the method acceptance criteria was deemed by the laboratory not to affect the quantification of these analytes. Percent surrogate recoveries are used as a general method performance indicator o…

## Sheet: Table S1.8 SurrogateSolid
Table S1.8 Minimum and maximum recoveries of labeled surrogate standards and number that were outside of acceptable range in solid samples
PPCP	Years: 2010 to 2013				Years: 2022
	Count	Min	Max	# out of acceptable rangea	Count	Min	Max	# out of acceptable rangea
13C-d3-Daunorubicin	18	85.7	164	1	13	56.1	131	0
13C-d3-Moxifloxacin	18	72.3	181	0	13	76.3	183	1
13C-D3-Naproxen	28	36.7	90.3	0	-	-	-	-
13C1-15N2-Theophylline	28	15	122	1	16	5.58	10.1	16
13C1-D2-Hydrochlorothiazide	-	-	-	-	10	13.3	23.1	10
13C1-d3-Chlortetracycline [CTC]	-	-	-	-	13	163	532	13
13C1-D3-Erythromycin-H2O	-	-	-	-	16	20.7	59.9	0
13C12-Triclosan	28	8.74	65.6	4	-	-	-	-
13C2-15N-Acetaminophen	28	63	314	10	16	333	435	16
13C2-Erythromycin-H2O	28	51	137	1	-	-	-	-
13C3-Caffeine	28	73	189	5	16	106	211	12
13C3-Drospirenone	18	47.1	102	2	13	25.9	43.6	13
13C3-Flumequine	-	-	-	-	16	68.8	94.8	0
13C3-Ibuprofen	28	37.4	92.3	6	-	-	-	-
13C3-N15-Ciprofloxacin	28	38.3	133	0	16	96.1	157	1
13C3-Trimethoprim	28	73.3	156	1	16	71.8	116	0
13C4-Azathioprine	18	75.1	118	0	13	44.6	78.9	3
13C4-Cloxacillin	-	-	-	-	16	165	312	16
13C6-Ibuprofen	-	-	-	-	10	81.6	127	0
13C6-Sulfachloropyridazine	-	-	-	-	16	58.1	350	8
13C6-Sulfamethazine	28	14.1	87.1	3	16	65	301	5
13C6-Sulfamethoxazole	28	25.9	130	2	16	49.1	305	6
13C6-Triclocarban	28	11.5	45.9	8	10	19.7	53.8	0
13C6-Triclosan	-	-	-	-	10	21.9	63.2	0
d10-Carbamazepine	3	104	110	0	16	61.9	83.4	0
D11-Glipizide	28	72.8	142	0	10	32	71.7	4
d2-Methylprednisolone	25	48.6	124	0	-	-	-	-
D3-1,7-Dimethylxanthine	-	-	-	-	16	200	285	16
D3-Albuterol	28	22.3	110	0	16	66.2	105	0
D3-Azithromycin	-	-	-	-	16	42.6	118	0
d3-Benztropine	28	55.2	88.9	0	16	29.4	47.2	0
D3-Carbadox	-	-	-	-	16	83.9	162	2
D3-Cefotaxime	-	-	-	-	16	170	265	16
D3-Cimetidine	28	3.5	258	9	16	26.8	40.3	0
D3-Clarithromycin	-	-	-	-	16	21.2	42.9	0
D3-Cotinine	28	59.9	261	18	16	49.8	144	1
D3-Digoxigenin	-	-	-	-	16	139	233	14
D3-Digoxin	-	-	-	-	16	13.8	66.3	9
D3-Diltiazem	-	-	-	-	16	71	99.2	0
d3-Etoposide	18	71.7	203	3	13	50.4	76.7	0
D3-Glyburide	28	52	108	0	10	101	139	0
D3-Hydrocodone	28	52.3	134	1	16	110	307	9
D3-Iopamidol	9	39.3	104	0	-	-	-	-
D3-Lincomycin	-	-	-	-	16	105	237	14
d3-Methylprednisolone	3	113	121	0	16	34.3	48	7
D3-Naproxen	-	-	-	-	10	79.8	105	0
D3-Norgestimate	-	-	-	-	16	17.5	41.5	13
D3-Ofloxacin	-	-	-	-	16	69.1	102	0
d3-Sertraline	-	-	-	-	16	23.2	37.6	0
D3-Tylosin	-	-	-	-	16	4.77	32.2	3
d3-Valsartan	-	-	-	-	16	32.3	101	0
d3-Zidovudine	18	75.1	127	0	13	30.7	50.1	12
d4-Amlodipine (2-aminoethoxy-d4)	-	-	-	-	16	59	92	0
D4-Clonidine	31	84	321	19	16	119	208	0
D4-Cyclophosphamide	18	68.6	125	0	13	64.2	85.4	0
d4-Desmethyldiltiazem	-	-	-	-	16	30.6	46.6	16
d4-Hydrocortisone	28	67.6	180	0	16	24.6	37	3
d4-Metronidazole	18	41.7	245	5	13	25.4	41.9	13
d4-Promethazine	28	43.4	102	0	16	30.8	56.6	0
D4-Sulfadiazine	-	-	-	-	16	152	444	16
D4-Sulfamerazine	-	-	-	-	16	88.2	344	9
D4-Sulfamethizole	-	-	-	-	16	49.4	268	6
D4-Sulfanilamide	-	-	-	-	16	143	419	14
D4-Sulfathiazole	-	-	-	-	16	69.3	302	5
D4-Thiabendazole	-	-	-	-	16	67.6	100	0
d5-Alprazolam	28	54.2	135	2	16	42.7	71.7	0
D5-Atorvastatin	-	-	-	-	16	15	60.5	0
d5-Betamethasone	-	-	-	-	16	40.7	54.7	0
d5-Clotrimazole	18	34.5	101	6	13	28.6	38.7	13
d5-Diazepam	28	61.4	120	0	16	14.7	56	2
D5-Diphenhydramine	-	-	-	-	20	72.4	101	0
D5-Enalapril	31	84.5	303	19	16	33.6	177	1
D5-Enrofloxacin	-	-	-	-	16	77.2	198	6
D5-Fluoxetine	28	60	103	0	16	28.3	48.5	0
d5-Fluticasone propionate	-	-	-	-	16	13.1	24.3	16
D5-Furosemide	-	-	-	-	10	57.5	107	0
D5-Miconazole	-	-	-	-	16	14.7	32.2	16
D5-Norfloxacin	-	-	-	-	16	82.9	136	0
d5-Norfluoxetine	28	62.5	138	1	16	1.96	53.4	2
D5-Oxacillin	-	-	-	-	16	98.2	263	13
d5-Oxazepam	18	104	183	7	13	96.7	271	9
D5-Oxolinic Acid	-	-	-	-	16	168	256	16
D5-Penicillin G	-	-	-	-	16	109	222	13
D5-Penicillin V	-	-	-	-	16	145	253	15
d5-Propoxyphene	28	64.8	119	0	16	31	48.3	0
D5-Tamoxifen	18	60.7	101	0	13	28.8	54.6	11
D5-Triamterene	-	-	-	-	16	73.8	101	0
D5-Warfarin	28	36.8	99	0	10	71.4	147	0
D6-2-Hydroxy-ibuprofen	-	-	-	-	10	46.8	94.8	3
d6-4-Epitetracycline [ETC]	-	-	-	-	23	14.7	380	9
d6-Amitriptyline	28	57.5	98.8	0	16	36.5	65.5	3
D6-Citalopram	18	60.8	108	0	25	27.7	66.5	0
D6-Codeine	28	50.8	168	3	16	35.9	131	4
d6-Colchicine	18	71.3	149	0	14	79.1	109	0
D6-Dehydronifedipine	-	-	-	-	16	49.6	73.7	1
D6-Diatrizoic acid	18	1.62	85.8	1	13	3.41	10.1	3
D6-Gemfibrozil	28	22.6	96	12	10	49.6	76.6	1
d6-Medroxyprogesterone Acetate	18	30	111	8	13	33.7	63.6	9
D6-Metformin	28	29.3	206	2	16	45.1	201	3
D6-Oxycodone	28	27.3	109	10	16	95.9	244	4
d6-Paroxetine	28	42.6	98.4	0	16	22.3	46.2	16
D6-Ranitidine	-	-	-	-	16	65.8	426	4
d6-Rosuvastatin	18	74.6	153	1	13	61	285	3
d6-Simvastatin	-	-	-	-	17	1.45	34.2	14
D6-Sulfadimethoxine	-	-	-	-	16	12.9	97.1	11
d6-Tetracycline [TC]	-	-	-	-	13	23.6	230	0
D6-Thiabendazole	65	43.7	144	2	-	-	-	-
D6-Venlafaxine	18	58.8	135	0	13	52.4	77.8	0
D7-Atenolol	28	58.4	192	5	16	57.1	325	4
d7-DEET	28	63.2	106	0	16	34	47.9	0
d7-Metoprolol	28	90.4	147	1	16	36.9	57.8	0
d7-Propranolol	28	100	139	0	32	65.7	106	0
D7-Roxithromycin	-	-	-	-	16	22.7	51.8	0
d7-Verapamil	-	-	-	-	16	47.5	74.9	0
d8-Busulfan	18	63.8	135	0	13	51.7	70.6	0
D8-Iopamidol	9	18	115	0	13	7	22.9	1
d8-Melphalan	18	31.9	85.4	0	13	40.1	123	0
d8-Prednisone	-	-	-	-	16	33.7	47.2	0
D8-Sarafloxacin	-	-	-	-	16	76.1	159	1
aPercent recoveries of several surrogates were observed to be outside the method limits. As the isotope dilution method of quantification produces data that are recovery corrected, the slight variance from the method acceptance criteria was deemed by the laboratory not to affect the quantification of these analytes. Percent surrogate recoveries are used as a general method performance indicator o…

## Sheet: Table S1.9 DuplicateAqueous
Table S1.9 Percent (%) difference of duplicates for aqueous samples
PPCP	Category	Others - specific info	Years: 2010 to 2013							Year: 2022
			n duplicates compared	Min	Median	Max	Not calculated because both values non-detecta	Not calculated because one of two values non-detectb	# > 40%c	n duplicates compared	Min	Median	Max	Not calculated because both values non-detecta	Not calculated because one of two values non-detectb	# > 40%c
2-Hydroxy-ibuprofen	Analgesic/anti-inflammatories		8	1.988	8.892	18.543	1	0	0	2	0.66	1.691	2.721	0	0	0
Acetaminophen	Analgesic/anti-inflammatories		7	1.063	3.827	118.393	1	0	1	2	2.54	4.419	6.299	0	0	0
Betamethasone	Analgesic/anti-inflammatories		8	-	-	-	8	0	0	2	11.05	14.302	17.554	0	0	0
Codeine	Analgesic/anti-inflammatories		8	1.493	12.375	32.442	1	0	0	2	11.765	13.207	14.649	0	0	0
Hydrocodone	Analgesic/anti-inflammatories		8	13.779	13.779	13.779	7	0	0	2	-	-	-	1	1	0
Ibuprofen	Analgesic/anti-inflammatories		8	2.39	7.246	18.373	1	0	0	2	0	1.408	2.817	0	0	0
Methylprednisolone	Analgesic/anti-inflammatories		8	1.145	19.78	23.794	4	1	0	2	-	-	-	2	0	0
Naproxen	Analgesic/anti-inflammatories		8	3.896	10.221	24.033	0	0	0	2	0	0.205	0.41	0	0	0
Oxycodone	Analgesic/anti-inflammatories		8	2.791	16.569	37.772	1	0	0	2	1.109	12.781	24.453	0	0	0
Prednisolone	Analgesic/anti-inflammatories		8	-	-	-	8	0	0	2	9.836	9.836	9.836	1	0	0
Fluocinonide	Analgesic/anti-inflammatories		8	-	-	-	8	0	0	2	-	-	-	2	0	0
4-Epitetracycline [ETC]	Antibiotic		8	2.606	6.25	14.139	2	0	0	2	2.222	2.222	2.222	1	0	0
Azithromycin	Antibiotic		8	7.624	19.351	60.741	0	0	1	2	0.384	1.592	2.8	0	0	0
Carbadox	Antibiotic		8	-	-	-	8	0	0	2	25.185	25.185	25.185	1	0	0
Ciprofloxacin	Antibiotic		8	2.734	8.915	62.376	0	0	1	2	3.779	5.194	6.609	0	0	0
Clarithromycin	Antibiotic		8	0.969	3.421	23.792	0	0	0	2	2.62	4.426	6.232	0	0	0
Cloxacillin	Antibiotic		8	50.7	50.7	50.7	7	0	1	2	-	-	-	2	0	0
Doxycycline	Antibiotic		8	4.453	5.358	22.89	5	0	0	2	5.263	5.263	5.263	1	0	0
Erythromycin-H2O	Antibiotic		8	1.319	6.657	25.412	0	0	0	2	7.39	7.39	7.39	1	0	0
Lincomycin	Antibiotic		8	2.062	18.75	48.826	4	1	1	2	2.74	2.74	2.74	1	0	0
Metronidazole	Antibiotic		1	13.393	13.393	13.393	0	0	0	2	0	8.241	16.481	0	0	0
Moxifloxacin	Antibiotic		1	5.573	5.573	5.573	0	0	0	2	8.612	8.612	8.612	1	0	0
Norfloxacin	Antibiotic		8	7.777	17.082	26.386	6	0	0	2	9.103	9.103	9.103	0	1	0
Ofloxacin	Antibiotic		8	2.863	14.69	41.509	0	0	1	2	7.877	12.856	17.834	0	0	0
Penicillin V	Antibiotic		8	0.797	15.104	29.412	6	0	0	2	-	-	-	2	0	0
Roxithromycin	Antibiotic		8	14.325	23.162	27.711	5	0	0	2	12.766	12.766	12.766	1	0	0
Sulfadiazine	Antibiotic		7	-	-	-	7	0	0	2	8.316	8.316	8.316	1	0	0
Sulfamethazine	Antibiotic		7	17.085	17.085	17.085	6	0	0	2	-	-	-	2	0	0
Sulfamethoxazole	Antibiotic		8	1.679	4.338	29.604	0	0	0	2	1.869	3.508	5.147	0	0	0
Sulfanilamide	Antibiotic		7	7.86	7.86	7.86	5	1	0	2	1.391	6.337	11.284	0	0	0
Sulfathiazole	Antibiotic		7	1.525	1.525	1.525	6	0	0	2	-	-	-	2	0	0
Tetracycline [TC]	Antibiotic		8	1.883	7.107	15.054	2	0	0	2	6.699	8.666	10.634	0	0	0
Trimethoprim	Antibiotic		8	3.213	4.983	6.745	0	0	0	2	7.287	14.624	21.96	0	0	0
Tylosin	Antibiotic		8	-	-	-	7	1	0	2	11.221	11.221	11.221	1	0	0
4-Epianhydrochlortetracycline [EACTC]	Antibiotic		8	-	-	-	8	0	0	2	-	-	-	2	0	0
4-Epianhydrotetracycline [EATC]	Antibiotic		8	-	-	-	8	0	0	2	-	-	-	2	0	0
4-Epichlortetracycline [ECTC]	Antibiotic		8	-	-	-	8	0	0	2	-	-	-	2	0	0
4-Epioxytetracycline [EOTC]	Antibiotic		8	-	-	-	8	0	0	2	-	-	-	2	0	0
Anhydrochlortetracycline [ACTC]	Antibiotic		8	-	-	-	8	0	0	2	-	-	-	2	0	0
Anhydrotetracycline [ATC]	Antibiotic		8	-	-	-	8	0	0	2	-	-	-	2	0	0
Cefotaxime	Antibiotic		3	-	-	-	2	1	0	2	-	-	-	2	0	0
Chlortetracycline [CTC]	Antibiotic		8	-	-	-	8	0	0	2	-	-	-	2	0	0
Clinafloxacin	Antibiotic		8	-	-	-	8	0	0	2	-	-	-	2	0	0
Demeclocycline	Antibiotic		8	-	-	-	8	0	0	2	-	-	-	2	0	0
Enrofloxacin	Antibiotic		8	-	-	-	8	0	0	2	-	-	-	2	0	0
Flumequine	Antibiotic		8	-	-	-	8	0	0	2	-	-	-	2	0	0
Isochlortetracycline [ICTC]	Antibiotic		8	-	-	-	8	0	0	2	-	-	-	2	0	0
Lomefloxacin	Antibiotic		8	-	-	-	8	0	0	2	-	-	-	2	0	0
Minocycline	Antibiotic		7	-	-	-	7	0	0	2	-	-	-	2	0	0
Ormetoprim	Antibiotic		8	-	-	-	8	0	0	2	-	-	-	2	0	0
Oxacillin	Antibiotic		8	-	-	-	8	0	0	2	-	-	-	2	0	0
Oxolinic Acid	Antibiotic		8	-	-	-	8	0	0	2	-	-	-	2	0	0
Oxytetracycline [OTC]	Antibiotic		8	-	-	-	8	0	0	2	-	-	-	2	0	0
Penicillin G	Antibiotic		8	-	-	-	8	0	0	2	-	-	-	2	0	0
Sarafloxacin	Antibiotic		8	-	-	-	8	0	0	2	-	-	-	2	0	0
Sulfachloropyridazine	Antibiotic		7	-	-	-	7	0	0	2	-	-	-	2	0	0
Sulfadimethoxine	Antibiotic		7	-	-	-	7	0	0	2	-	-	-	2	0	0
Sulfamerazine	Antibiotic		7	-	-	-	7	0	0	2	-	-	-	2	0	0
Sulfamethizole	Antibiotic		7	-	-	-	6	1	0	2	-	-	-	2	0	0
Glyburide	Antidiabetic drugs		8	7.059	8.208	9.357	4	2	0	2	1.681	1.681	1.681	1	0	0
Metformin	Antidiabetic drugs		8	1.311	4.837	14.304	0	0	0	2	0	1.251	2.503	0	0	0
Glipizide	Antidiabetic drugs		8	-	-	-	8	0	0	2	-	-	-	2	0	0
Diphenhydramine	Antihistamine		8	1.697	7.027	14.468	0	0	0	2	2.009	4.106	6.203	0	0	0
Promethazine	Antihistamine		8	-	-	-	8	0	0	2	-	-	-	2	0	0
Amlodipine	Antihypertensive		8	1.55	6.103	26.45	2	0	0	2	7.692	11.457	15.221	0	0	0
Atenolol	Antihypertensive		8	2.488	4.626	21.118	0	0	0	2	0.647	2.458	4.268	0	0	0
Dehydronifedipine	Antihypertensive		8	2.96	12.075	41.441	1	0	1	2	3.805	3.805	3.805	1	0	0
Desmethyldiltiazem	Antihypertensive		8	0.539	7.657	15.902	0	0	0	2	0.459	0.835	1.212	0	0	0
Diltiazem	Antihypertensive		8	0.683	8.592	17.829	0	0	0	2	0	1.055	2.11	0	0	0
Enalapril	Antihypertensive		8	7.029	12.069	43.842	1	0	1	2	0	2.515	5.029	0	0	0
Furosemide	Antihypertensive		8	2.559	20.469	34.087	0	0	0	2	0.803	0.899	0.995	0	0	0
Hydrochlorothiazide	Antihypertensive		8	0.816	7.653	19.429	1	1	0	2	1.362	1.541	1.719	0	0	0
Metoprolol	Antihypertensive		8	0.398	5.96	17.581	0	0	0	2	0.44	2.851	5.263	0	0	0
Norverapamil	Antihypertensive		8	2.281	9.998	29.967	0	0	0	2	9.859	9.859	9.859	1	0	0
Propranolol	Antihypertensive		8	2.16	4.831	13.747	0	1	0	2	2.327	7.212	12.098	0	0	0
Triamterene	Antihypertensive		8	0.994	5.275	18.797	0	0	0	2	1.905	2.102	2.299	0	0	0
Valsartan	Antihypertensive		8	1.721	10.57	20.305	0	0	0	2	0	3.415	6.829	0	0	0
Verapamil	Antihypertensive		8	2.479	6.611	15.857	0	0	0	2	1.31	1.31	1.31	0	1	0
Clonidine	Antihypertensive		8	-	-	-	8	0	0	2	-	-	-	2	0	0
Clotrimazole	Antimicrobial		1	-	-	-	0	1	0	2	0.844	5.263	9.682	0	0	0
Miconazole	Antimicrobial		8	4.132	10.828	13.404	2	2	0	2	9.819	9.819	9.819	1	0	0
Thiabendazole	Antimicrobial		8	2.725	8.56	22.91	0	0	0	2	12	16	20	0	0	0
Triclocarban	Antimicrobial		8	3.826	15.929	29.014	1	0	0	2	-	-	-	2	0	0
Triclosan	Antimicrobial		8	2.532	11.57	22.837	1	0	0	2	1.98	13.49	25	0	0	0
Cyclophosphamide	Cancer		1	27.35	27.35	27.35	0	0	0	2	-	-	-	2	0	0
Etoposide	Cancer		1	-	-	-	1	0	0	2	23.077	23.077	23.077	1	0	0
Amsacrine	Cancer		1	-	-	-	1	0	0	2	-	-	-	2	0	0
Busulfan	Cancer		1	-	-	-	1	0	0	2	-	-	-	2	0	0
Daunorubicin	Cancer		1	-	-	-	1	0	0	2	-	-	-	2	0	0
Doxorubicin	Cancer		1	-	-	-	1	0	0	2	-	-	-	2	0	0
Melphalan	Cancer		1	-	-	-	1	0	0	2	-	-	-	2	0	0
Tamoxifen	Cancer		1	-	-	-	1	0	0	2	-	-	-	2	0	0
Drospirenone	Contraceptive		1	-	-	-	1	0	0	2	-	-	-	2	0	0
Medroxyprogesterone Acetate	Contraceptive		1	-	-	-	1	0	0	2	-	-	-	2	0	0
Hydrocortisone	immunosuppressant		8	28.451	29.825	31.199	5	1	0	2	4.835	6.765	8.696	0	0	0
Prednisone	immunosuppressant		8	9.786	9.786	9.786	7	0	0	2	-	-	-	2	0	0
Azathioprine	immunosuppressant		1	-	-	-	1	0	0	2	-	-	-	2	0	0
Atorvastatin	Lipid regulator		8	3.962	11.444	29.94	0	1	0	2	1.721	2.776	3.831	0	0	0
Gemfibrozil	Lipid regulator		8	0.623	10.626	17.794	2	0	0	2	2.74	2.74	2.74	1	0	0
Rosuvastatin	Lipid regulator		1	13.94	13.94	13.94	0	0	0	2	0.36	1.076	1.791	0	0	0
Simvastatin	Lipid regulator		8	-	-	-	8	0	0	2	-	-	-	2	0	0
10-hydroxy-amitriptyline	Psychiatric		8	2.851	8.759	19.098	0	0	0	2	4.596	7.74	10.884	0	0	0
Alprazolam	Psychiatric		8	12.848	12.848	12.848	7	0	0	2	-	-	-	2	0	0
Amitriptyline	Psychiatric		8	1.535	6.785	14.618	0	0	0	2	2.424	7.44	12.456	0	0	0
Carbamazepine	Psychiatric		8	0	7.058	11.915	0	0	0	2	1.493	3.575	5.657	0	0	0
Citalopram	Psychiatric		1	12.013	12.013	12.013	0	0	0	2	0.57	3.06	5.55	0	0	0
Diazepam	Psychiatric		8	4.145	5.965	29.668	3	2	0	2	-	-	-	2	0	0
Fluoxetine	Psychiatric		8	1.595	3.953	53.608	1	0	1	2	9.486	10.953	12.421	0	0	0
Meprobamate	Psychiatric		8	14.815	19.8	26.542	4	0	0	2	-	-	-	2	0	0
Norfluoxetine	Psychiatric		8	16.077	17.213	18.349	5	1	0	2	11.765	12.265	12.766	0	0	0
Oxazepam	Psychiatric		1	21.414	21.414	21.414	0	0	0	2	0.982	11.502	22.022	0	0	0
Paroxetine	Psychiatric		8	3.053	18.453	41.148	2	1	1	2	15.309	15.309	15.309	1	0	0
Sertraline	Psychiatric		8	2.532	17.285	35.193	0	0	0	2	0.152	3.78	7.407	0	0	0
Venlafaxine	Psychiatric		1	23.185	23.185	23.185	0	0	0	2	1.899	4.146	6.393	0	0	0
1,7-Dimethylxanthine	Psychoactive stimulant		8	0.873	11.04	21.106	1	0	0	2	0	1.661	3.322	0	0	0
Caffeine	Psychoactive stimulant		8	1.242	3.478	23.79	0	1	0	2	0.125	0.988	1.852	0	0	0
Cotinine	Psychoactive stimulant		8	0	4.724	14.876	0	0	0	2	1.351	2.003	2.655	0	0	0
Albuterol	Respiratory		8	1.515	8.155	50.804	0	0	1	2	0.69	6.072	11.454	0	0	0
Theophylline	Respiratory		8	0.512	25.126	46.984	1	0	1	2	2.122	7.788	13.453	0	0	0
Fluticasone propionate	Respiratory		8	-	-	-	7	1	0	2	-	-	-	2	0	0
Benztropine	Other	Anticholinergic	8	6.504	14.525	22.545	4	2	0	2	-	-	-	2	0	0
Warfarin	Other	Anticoagulant	8	0.797	8.264	16.407	4	1	0	2	2.564	3.496	4.429	0	0	0
Zidovudine	Other	antiretroviral (AIDS)	1	-	-	-	1	0	0	2	-	-	-	1	1	0
Propoxyphene	Other	anti-tussive, local anesthetic	8	74.88	74.88	74.88	7	0	1	2	-	-	-	2	0	0
Colchicine	Other	Gout	1	-	-	-	1	0	0	2	-	-	-	2	0	0
Cimetidine	Other	Hearburn	8	4.193	5.212	13.836	1	0	0	2	0.331	2.856	5.381	0	0	0
Digoxin	Other	Heart Conditions	8	10.345	18.957	47.517	3	1	1	2	-	-	-	2	0	0
Trenbolone	Other	increase growth and appetite	8	-	-	-	8	0	0	2	-	-	-	2	0	0
Trenbolone acetate	Other	increase growth and appetite	8	-	-	-	8	0	0	2	-	-	-	2	0	0
DEET	Other	Insect repellent	8	0	3.902	5.254	0	0	0	2	0.262	0.83	1.399	0	0	0
Norgestimate	Other	menopause treatment	8	-	-	-	8	0	0	2	-	-	-	2	0	0
Ranitidine	Other	peptic ulcers, gastroesophageal reflux	8	0.486	21.847	73.047	0	0	1	2	1.59	7.665	13.74	0	0	0
Digoxigenin	Other	Steroid	8	-	-	-	8	0	0	2	-	-	-	2	0	0
Diatrizoic acid	Other	x-rays	1	13.105	13.105	13.105	0	0	0	2	11.429	11.429	11.429	1	0	0
Iopamidol	Other	x-rays	1	3.252	3.252	3.252	0	0	0	2	1.333	1.333	1.333	1	0	0
Notes
N/A = Substance not analyzed during these years.
- = the original and/or the duplicate PPCP concentration was below the detection limit for all original/duplicate pairs and therefore percent difference of duplicates was not calculated.
aNumber of percent differences not calculated because the concentration of one of two values were below the detection limit.
bNumber of percent differences not calculated because the concentration of both values were below the detection limit.
cThe SGS AXYS guideline for the percent difference of duplicate samples is 40% for MLA-075. Note that MLA-075 allows for larger percent difference values for low concentrations near within a factor of five of the detection limit. Wider limits may be applied based on sample characteristics and professional judgment.

[truncated: 25 more sheets: Table S1.10 DuplicateBios, Table S1.11 LabBlanksAqueous, Table S1.12 LabBlanksBios, Table S1.13 EquipBlankAqu, Table S1.14 EquipBlankSolids, Table S1.15 BlankVsMeasurAqueou, Table S1.16 BlankVsMeasurBios, Table S1.17 RSDInfluent, Table S1.18 RSDEffluent, Table S1.19 RSDBiosolids, Table S1.20 Influent, Table S1.21 Effluent, Table S1.22 Biosolids, Tabls S1.23 Kd, Table S1.24 Removal, Table S1.25 Time trends, Time trend plots_main text, Table S1.20 Influent (2), Table S1.21 Effluent (2), Table S1.22 Biosolids (2) …]
